# Supplementary material for: 3,5,5,6,8,8-Hexamethyl-5,6,7,8-tetra­hydro-2-naphthoic acid (AHTN–COOH)
Source: Acta Crystallogr Sect E Struct Rep Online. 2010 Sep 30;66(Pt 10):o2687. doi: 10.1107/S1600536810038572 (PMC2983290; doi:10.1107/S1600536810038572)
Supplement: Supplementary file 1 [file e-66-o2687-sup1.cif]

##############################################################################
###                                                                        ###
###        Electronic paper (Acta Crystallographica Section E)             ###
###                                                                        ###
##############################################################################
#                                                                            #
# This CIF contains the data in a paper accepted for publication in Acta     #
# Crystallographica Section E. It conforms to the requirements of Notes      #
# for Authors for Section E, and has been peer reviewed under the auspices   #
# of the IUCr Commission on Journals.                                        #
#                                                                            #
# Full details of the Crystallographic Information File format               #
# are given in the paper "The Crystallographic Information File (CIF):       #
# a New Standard Archive File for Crystallography" by S. R. Hall, F. H.      #
# Allen and I. D. Brown [Acta Cryst. (1991), A47, 655-685].                  #
#                                                                            #
# The current version of the core CIF dictionary is obtainable from          #
# ftp://ftp.iucr.org/pub/cif_core.dic. The current version number is 2.4.    #
#                                                                            #
# Software is freely available for graphical display of the structure(s) in  #
# this CIF.  For information consult the CIF home page http://www.iucr.org/  #
# cif/home.html                                                              #
#                                                                            #
# This file may be used for bona fide research purposes within the           #
# scientific community so long as proper attribution is given to the journal # 
# article from which it was obtained.                                        #
#                                                                            #
##############################################################################
                                             
data_global
_audit_creation_method     SHELXL-97
_journal_date_recd_electronic     2010-08-23
_journal_date_accepted     2010-09-27
_journal_name_full     'Acta Crystallographica, Section E'
_journal_year     2010
_journal_volume     66
_journal_issue     10
_journal_page_first     o2687
_journal_page_last     o2687
_journal_paper_category     QO
_journal_coeditor_code     FL2316
_publ_contact_author_name     'Paul Kuhlich'
_publ_contact_author_address
;
BAM Federal Institute for Materials Research and Testing
Richard-Willst\"atter-Strasse 11
D-12489 Berlin-Adlershof, Germany
;
_publ_contact_author_email     'paul.kuhlich@bam.de'
_publ_contact_author_fax     '+49 30 8104 1127'
_publ_contact_author_phone     '+49 30 8104 5851'
_publ_section_title
;
3,5,5,6,8,8-Hexamethyl-5,6,7,8-tetrahydro-2-naphthoic acid (AHTN--COOH)
;
loop_
    _publ_author_name
    _publ_author_address
    'Kuhlich, Paul'
;
BAM Federal Institute for Materials Research and Testing
Richard-Willst\"atter-Strasse 11
D-12489 Berlin
Germany
;
    'G\"ostl, Robert'
;
Humboldt-Universit\"at zu Berlin
Department of Chemistry
Brook-Taylor-Strasse 2
D-12489 Berlin
Germany
;
    'Metzinger, Ramona'
;
Humboldt-Universit\"at zu Berlin
Department of Chemistry
Brook-Taylor-Strasse 2
D-12489 Berlin
Germany
;
    'Piechotta, Christian'
;
BAM Federal Institute for Materials Research and Testing
Richard-Willst\"atter-Strasse 11
D-12489 Berlin
Germany
;
    'Nehls, Irene'
;
BAM Federal Institute for Materials Research and Testing
Richard-Willst\"atter-Strasse 11
D-12489 Berlin
Germany
;
data_I
_audit_creation_method     SHELXL-97
_chemical_name_systematic
;
3,5,5,6,8,8-Hexamethyl-5,6,7,8-tetrahydro-2-naphthoic acid
;
_chemical_name_common     ?
_chemical_formula_moiety     'C17 H24 O2'
_chemical_formula_sum     'C17 H24 O2'
_chemical_formula_iupac     'C17 H24 O2'
_chemical_formula_weight     260.36
_chemical_melting_point     ?
_symmetry_cell_setting     monoclinic
_symmetry_space_group_name_H-M     'P 21/c'
_symmetry_space_group_name_Hall     '-P 2ybc'
loop_
    _symmetry_equiv_pos_as_xyz
    'x, y, z'
    '-x, y+1/2, -z+1/2'
    '-x, -y, -z'
    'x, -y-1/2, z-1/2'
_cell_length_a     8.9718(2)
_cell_length_b     10.1447(3)
_cell_length_c     17.7058(5)
_cell_angle_alpha     90.00
_cell_angle_beta     112.3100(19)
_cell_angle_gamma     90.00
_cell_volume     1490.88(7)
_cell_formula_units_Z     4
_cell_measurement_reflns_used     30064
_cell_measurement_theta_min     2.29
_cell_measurement_theta_max     30.88
_cell_measurement_temperature     100(2)
_exptl_crystal_description     fragment
_exptl_crystal_colour     colourless
_exptl_crystal_size_max     0.44
_exptl_crystal_size_mid     0.44
_exptl_crystal_size_min     0.28
_exptl_crystal_density_diffrn     1.160
_exptl_crystal_density_meas     ?
_exptl_crystal_density_method     'not measured'
_exptl_crystal_F_000     568
_exptl_absorpt_coefficient_mu     0.074
_exptl_absorpt_correction_type     none
_exptl_absorpt_process_details     ?
_exptl_absorpt_correction_T_min     ?
_exptl_absorpt_correction_T_max     ?
_exptl_special_details
;
;
_diffrn_ambient_temperature     100(2)
_diffrn_radiation_type     MoK\a
_diffrn_radiation_wavelength     0.71073
_diffrn_radiation_source     'long fine focus sealed X-ray tube'
_diffrn_radiation_monochromator     'planar graphite'
_diffrn_measurement_device     'Stoe IPDS-2t'
_diffrn_measurement_method     '\w-rotation,\w-incr.=1\%,319 exposures'
_diffrn_detector_area_resol_mean     6.67
_diffrn_reflns_number     5695
_diffrn_reflns_av_R_equivalents     0.0160
_diffrn_reflns_av_sigmaI/netI     0.0203
_diffrn_reflns_theta_min     2.75
_diffrn_reflns_theta_max     25.99
_diffrn_reflns_theta_full     25.00
_diffrn_measured_fraction_theta_max     0.998
_diffrn_measured_fraction_theta_full     0.998
_diffrn_reflns_limit_h_min     -11
_diffrn_reflns_limit_h_max     10
_diffrn_reflns_limit_k_min     -12
_diffrn_reflns_limit_k_max     12
_diffrn_reflns_limit_l_min     -21
_diffrn_reflns_limit_l_max     10
_diffrn_standards_number     0
_diffrn_standards_interval_count     0
_diffrn_standards_interval_time     0
_diffrn_standards_decay_%     0
_refine_special_details
;
Refinement of <i>F</i>^2^ against ALL reflections. The weighted <i>R</i>-factor
<i>wR</i> and goodness of fit <i>S</i> are based on <i>F</i>^2^, conventional
<i>R</i>-factors <i>R</i> are based on <i>F</i>, with <i>F</i> set to zero for
negative <i>F</i>^2^. The threshold expression of <i>F</i>^2^ >
\s(<i>F</i>^2^) is used only for calculating <i>R</i>-factors(gt) <i>etc</i>.
and is not relevant to the choice of reflections for refinement.
<i>R</i>-factors based on <i>F</i>^2^ are statistically about twice as large
as those based on <i>F</i>, and <i>R</i>- factors based on ALL data will be
even larger.
;
_reflns_number_total     2933
_reflns_number_gt     2525
_reflns_threshold_expression     I>2sigma(I)
_refine_ls_structure_factor_coef     Fsqd
_refine_ls_matrix_type     full
_refine_ls_R_factor_all     0.0544
_refine_ls_R_factor_gt     0.0470
_refine_ls_wR_factor_gt     0.1254
_refine_ls_wR_factor_ref     0.1298
_refine_ls_goodness_of_fit_ref     1.035
_refine_ls_restrained_S_all     1.053
_refine_ls_number_reflns     2933
_refine_ls_number_parameters     206
_refine_ls_number_restraints     30
_refine_ls_hydrogen_treatment     constr
_refine_ls_weighting_scheme     calc
_refine_ls_weighting_details
         'calc w=1/[\s^2^(Fo^2^)+(0.0771P)^2^+0.4377P] where P=(Fo^2^+2Fc^2^)/3'
_atom_sites_solution_hydrogens     geom
_atom_sites_solution_primary     direct
_atom_sites_solution_secondary     difmap
_refine_ls_shift/su_max     0.000
_refine_ls_shift/su_mean     0.000
_refine_diff_density_max     0.288
_refine_diff_density_min     -0.341
_refine_ls_extinction_method     none
_refine_ls_extinction_coef     ?
loop_
    _atom_type_symbol
    _atom_type_description
    _atom_type_scat_dispersion_real
    _atom_type_scat_dispersion_imag
    _atom_type_scat_source
    'C' 'C' 0.0033 0.0016
                         'International Tables Vol C Tables 4.2.6.8 and 6.1.1.4'
    'H' 'H' 0.0000 0.0000
                         'International Tables Vol C Tables 4.2.6.8 and 6.1.1.4'
    'O' 'O' 0.0106 0.0060
                         'International Tables Vol C Tables 4.2.6.8 and 6.1.1.4'
_computing_data_collection     'X-AREA (Stoe & Cie, 2002)'
_computing_cell_refinement     'X-AREA (Stoe & Cie, 2002)'
_computing_data_reduction     'X-RED32 (Stoe & Cie, 2002)'
_computing_structure_solution     'SHELXS97 (Sheldrick, 2008)'
_computing_structure_refinement     'SHELXL97 (Sheldrick, 2008)'
_computing_molecular_graphics     'PLATON (Spek, 2009)'
_computing_publication_material     'PLATON (Spek, 2009)'
loop_
    _atom_site_type_symbol
    _atom_site_label
    _atom_site_fract_x
    _atom_site_fract_y
    _atom_site_fract_z
    _atom_site_U_iso_or_equiv
    _atom_site_adp_type
    _atom_site_calc_flag
    _atom_site_refinement_flags
    _atom_site_occupancy
    _atom_site_disorder_assembly
    _atom_site_disorder_group
    O O1 -0.40903(12) 0.07719(11) -0.05516(6) 0.0301(3) Uani d . 1 . .
    O O2 -0.31528(12) 0.04014(11) 0.07904(6) 0.0274(3) Uani d . 1 . .
    H H2 -0.4096 -0.0008 0.0723 0.099(10) Uiso d R 1 . .
    C C1 -0.30126(16) 0.08804(13) 0.01415(8) 0.0198(3) Uani d . 1 . .
    C C2 -0.14885(15) 0.15904(13) 0.02749(8) 0.0191(3) Uani d . 1 . .
    C C3 -0.07123(16) 0.22058(13) 0.10232(8) 0.0192(3) Uani d . 1 . .
    H H3 -0.1154 0.2127 0.1419 0.029 Uiso calc R 1 . .
    C C4 0.06989(16) 0.29353(13) 0.12086(8) 0.0192(3) Uani d . 1 A .
    C C5 0.13789(16) 0.30168(13) 0.06178(8) 0.0196(3) Uani d . 1 A .
    C C6 0.05971(16) 0.23646(14) -0.01268(8) 0.0230(3) Uani d . 1 . .
    H H6 0.1069 0.2400 -0.0512 0.034 Uiso calc R 1 . .
    C C7 -0.08302(16) 0.16713(14) -0.03275(8) 0.0219(3) Uani d . 1 . .
    C C8 -0.15681(19) 0.10224(17) -0.11538(9) 0.0316(4) Uani d . 1 . .
    H H8A -0.2521 0.1494 -0.1483 0.047 Uiso calc R 1 . .
    H H8B -0.1846 0.0128 -0.1088 0.047 Uiso calc R 1 . .
    H H8C -0.0807 0.1032 -0.1416 0.047 Uiso calc R 1 . .
    C C9 0.29440(16) 0.37676(14) 0.07460(8) 0.0231(3) Uani d . 1 . .
    C C10A 0.3364(4) 0.4704(4) 0.1476(2) 0.0292(7) Uani d PDU 0.683(4) A 1
    H H10A 0.2582 0.5428 0.1321 0.044 Uiso calc PR 0.683(4) A 1
    C C11A 0.3210(3) 0.3998(3) 0.21971(13) 0.0272(7) Uani d PU 0.683(4) A 1
    H H11A 0.3627 0.4560 0.2675 0.041 Uiso calc PR 0.683(4) A 1
    H H11B 0.3858 0.3202 0.2310 0.041 Uiso calc PR 0.683(4) A 1
    C C15A 0.5059(12) 0.5308(12) 0.1732(6) 0.0497(14) Uani d PDU 0.683(4) A 1
    H H15A 0.5265 0.5866 0.2198 0.075 Uiso calc PR 0.683(4) A 1
    H H15B 0.5123 0.5819 0.1288 0.075 Uiso calc PR 0.683(4) A 1
    H H15C 0.5847 0.4615 0.1867 0.075 Uiso calc PR 0.683(4) A 1
    C C10B 0.3736(8) 0.4188(8) 0.1699(4) 0.0292(15) Uani d PDU 0.317(4) A 2
    H H10B 0.4204 0.3404 0.2026 0.044 Uiso calc PR 0.317(4) A 2
    C C11B 0.2488(7) 0.4758(5) 0.1983(3) 0.0297(14) Uani d PU 0.317(4) A 2
    H H11C 0.1851 0.5417 0.1600 0.045 Uiso calc PR 0.317(4) A 2
    H H11D 0.3005 0.5171 0.2513 0.045 Uiso calc PR 0.317(4) A 2
    C C15B 0.507(3) 0.524(3) 0.1870(15) 0.0497(14) Uani d PDU 0.317(4) A 2
    H H15D 0.4578 0.6093 0.1706 0.075 Uiso calc PR 0.317(4) A 2
    H H15E 0.5725 0.5038 0.1568 0.075 Uiso calc PR 0.317(4) A 2
    H H15F 0.5720 0.5256 0.2443 0.075 Uiso calc PR 0.317(4) A 2
    C C14A 0.0479(4) 0.4785(3) 0.20837(16) 0.0297(6) Uani d PD 0.683(4) A 3
    H H14A -0.0611 0.4526 0.1978 0.045 Uiso calc PR 0.683(4) A 3
    H H14B 0.0488 0.5422 0.1684 0.045 Uiso calc PR 0.683(4) A 3
    H H14C 0.0947 0.5166 0.2619 0.045 Uiso calc PR 0.683(4) A 3
    C C14B -0.0085(8) 0.4464(7) 0.2128(4) 0.0297(6) Uani d PD 0.317(4) A 4
    H H14D 0.0298 0.4937 0.2635 0.045 Uiso calc PR 0.317(4) A 4
    H H14E -0.0922 0.3865 0.2118 0.045 Uiso calc PR 0.317(4) A 4
    H H14F -0.0504 0.5075 0.1683 0.045 Uiso calc PR 0.317(4) A 4
    C C12 0.14176(18) 0.36242(15) 0.20370(8) 0.0261(3) Uani d D 1 . .
    C C13 0.1649(2) 0.26665(17) 0.27301(9) 0.0393(4) Uani d . 1 A .
    H H13A 0.2261 0.3084 0.3241 0.059 Uiso calc R 1 . .
    H H13B 0.2217 0.1902 0.2663 0.059 Uiso calc R 1 . .
    H H13C 0.0617 0.2407 0.2725 0.059 Uiso calc R 1 . .
    C C16 0.42374(19) 0.27774(17) 0.07668(13) 0.0408(4) Uani d . 1 A .
    H H16A 0.5219 0.3237 0.0843 0.061 Uiso calc R 1 . .
    H H16B 0.3887 0.2300 0.0261 0.061 Uiso calc R 1 . .
    H H16C 0.4420 0.2172 0.1210 0.061 Uiso calc R 1 . .
    C C17 0.2657(2) 0.4705(2) 0.00255(13) 0.0492(5) Uani d . 1 A .
    H H17A 0.1800 0.5304 -0.0016 0.074 Uiso calc R 1 . .
    H H17B 0.2367 0.4204 -0.0470 0.074 Uiso calc R 1 . .
    H H17C 0.3623 0.5195 0.0111 0.074 Uiso calc R 1 . .
loop_
    _atom_site_aniso_label
    _atom_site_aniso_U_11
    _atom_site_aniso_U_22
    _atom_site_aniso_U_33
    _atom_site_aniso_U_12
    _atom_site_aniso_U_13
    _atom_site_aniso_U_23
    O1 0.0218(5) 0.0408(6) 0.0227(5) -0.0104(4) 0.0028(4) -0.0008(4)
    O2 0.0213(5) 0.0348(6) 0.0255(5) -0.0064(4) 0.0081(4) 0.0061(4)
    C1 0.0183(6) 0.0202(6) 0.0202(6) -0.0005(5) 0.0066(5) 0.0002(5)
    C2 0.0172(6) 0.0191(7) 0.0203(6) -0.0001(5) 0.0063(5) 0.0007(5)
    C3 0.0206(6) 0.0198(7) 0.0187(6) 0.0008(5) 0.0092(5) 0.0012(5)
    C4 0.0200(6) 0.0170(6) 0.0185(6) -0.0001(5) 0.0050(5) -0.0002(5)
    C5 0.0177(6) 0.0175(6) 0.0227(6) -0.0001(5) 0.0067(5) 0.0012(5)
    C6 0.0238(7) 0.0266(7) 0.0223(7) -0.0025(5) 0.0130(6) -0.0021(5)
    C7 0.0228(7) 0.0233(7) 0.0197(6) -0.0024(5) 0.0081(5) -0.0024(5)
    C8 0.0328(8) 0.0414(9) 0.0230(7) -0.0119(7) 0.0135(6) -0.0100(6)
    C9 0.0188(7) 0.0235(7) 0.0271(7) -0.0041(5) 0.0088(5) -0.0006(6)
    C10A 0.0318(16) 0.0283(16) 0.0270(15) -0.0133(12) 0.0106(12) -0.0039(12)
    C11A 0.0238(12) 0.0336(15) 0.0201(10) -0.0111(11) 0.0038(9) -0.0039(10)
    C15A 0.0487(12) 0.068(2) 0.036(4) -0.0383(13) 0.019(2) -0.016(2)
    C10B 0.026(3) 0.026(3) 0.028(3) -0.006(2) 0.001(2) 0.004(2)
    C11B 0.038(3) 0.023(3) 0.024(2) -0.006(2) 0.006(2)  0.000(2)
    C15B 0.0487(12) 0.068(2) 0.036(4) -0.0383(13) 0.019(2) -0.016(2)
    C14A 0.0400(18) 0.0209(14) 0.0221(9) -0.0016(11) 0.0048(11) -0.0056(9)
    C14B 0.0400(18) 0.0209(14) 0.0221(9) -0.0016(11) 0.0048(11) -0.0056(9)
    C12 0.0300(7) 0.0291(8) 0.0189(6) -0.0107(6) 0.0087(5) -0.0050(6)
    C13 0.0526(10) 0.0349(9) 0.0199(7) 0.0117(8) 0.0020(7) 0.0004(6)
    C16 0.0247(8) 0.0343(9) 0.0677(12) -0.0011(7) 0.0224(8) 0.0013(8)
    C17 0.0290(9) 0.0488(11) 0.0625(12) -0.0103(8) 0.0092(8) 0.0271(9)
_geom_special_details
;
All e.s.d.'s (except the e.s.d. in the dihedral angle between two l.s. planes)
are estimated using the full covariance matrix. The cell e.s.d.'s are taken
into account individually in the estimation of e.s.d.'s in distances, angles
and torsion angles; correlations between e.s.d.'s in cell parameters are only
used when they are defined by crystal symmetry. An approximate (isotropic)
treatment of cell e.s.d.'s is used for estimating e.s.d.'s involving l.s.
planes.
;
loop_
    _geom_bond_atom_site_label_1
    _geom_bond_atom_site_label_2
    _geom_bond_site_symmetry_2
    _geom_bond_distance
    _geom_bond_publ_flag
    O1 C1 . 1.2458(17) ?
    O2 C1 . 1.2969(16) ?
    O2 H2 . 0.9088 ?
    C1 C2 . 1.4830(18) ?
    C2 C3 . 1.3892(18) ?
    C2 C7 . 1.4040(18) ?
    C3 C4 . 1.3939(19) ?
    C3 H3 . 0.9300 ?
    C4 C5 . 1.3992(19) ?
    C4 C12 . 1.5289(18) ?
    C5 C6 . 1.4020(19) ?
    C5 C9 . 1.5366(18) ?
    C6 C7 . 1.3839(19) ?
    C6 H6 . 0.9300 ?
    C7 C8 . 1.5089(18) ?
    C8 H8A . 0.9600 ?
    C8 H8B . 0.9600 ?
    C8 H8C . 0.9600 ?
    C9 C16 . 1.525(2) ?
    C9 C10A . 1.532(3) ?
    C9 C17 . 1.533(2) ?
    C9 C10B . 1.620(6) ?
    C10A C11A . 1.515(4) ?
    C10A C15A . 1.540(7) ?
    C10A H10A . 0.9800 ?
    C11A C12 . 1.570(3) ?
    C11A H11A . 0.9700 ?
    C11A H11B . 0.9700 ?
    C15A H15A . 0.9600 ?
    C15A H15B . 0.9600 ?
    C15A H15C . 0.9600 ?
    C10B C11B . 1.505(9) ?
    C10B C15B . 1.546(12) ?
    C10B H10B . 0.9800 ?
    C11B C12 . 1.524(5) ?
    C11B H11C . 0.9700 ?
    C11B H11D . 0.9700 ?
    C15B H15D . 0.9600 ?
    C15B H15E . 0.9600 ?
    C15B H15F . 0.9600 ?
    C14A C12 . 1.468(3) ?
    C14A H14A . 0.9600 ?
    C14A H14B . 0.9600 ?
    C14A H14C . 0.9600 ?
    C14B C12 . 1.653(7) ?
    C14B H14D . 0.9600 ?
    C14B H14E . 0.9600 ?
    C14B H14F . 0.9600 ?
    C12 C13 . 1.516(2) ?
    C13 H13A . 0.9600 ?
    C13 H13B . 0.9600 ?
    C13 H13C . 0.9600 ?
    C16 H16A . 0.9600 ?
    C16 H16B . 0.9600 ?
    C16 H16C . 0.9600 ?
    C17 H17A . 0.9600 ?
    C17 H17B . 0.9600 ?
    C17 H17C . 0.9600 ?
loop_
    _geom_angle_atom_site_label_1
    _geom_angle_atom_site_label_2
    _geom_angle_atom_site_label_3
    _geom_angle_site_symmetry_1
    _geom_angle_site_symmetry_3
    _geom_angle
    _geom_angle_publ_flag
    C1 O2 H2 . . 117.0 ?
    O1 C1 O2 . . 122.65(12) ?
    O1 C1 C2 . . 121.59(12) ?
    O2 C1 C2 . . 115.76(11) ?
    C3 C2 C7 . . 119.68(12) ?
    C3 C2 C1 . . 117.92(11) ?
    C7 C2 C1 . . 122.39(12) ?
    C2 C3 C4 . . 123.01(12) ?
    C2 C3 H3 . . 118.5 ?
    C4 C3 H3 . . 118.5 ?
    C3 C4 C5 . . 118.05(12) ?
    C3 C4 C12 . . 118.89(12) ?
    C5 C4 C12 . . 123.05(12) ?
    C4 C5 C6 . . 118.07(12) ?
    C4 C5 C9 . . 123.51(12) ?
    C6 C5 C9 . . 118.41(11) ?
    C7 C6 C5 . . 124.41(12) ?
    C7 C6 H6 . . 117.8 ?
    C5 C6 H6 . . 117.8 ?
    C6 C7 C2 . . 116.73(12) ?
    C6 C7 C8 . . 119.56(12) ?
    C2 C7 C8 . . 123.70(12) ?
    C7 C8 H8A . . 109.5 ?
    C7 C8 H8B . . 109.5 ?
    H8A C8 H8B . . 109.5 ?
    C7 C8 H8C . . 109.5 ?
    H8A C8 H8C . . 109.5 ?
    H8B C8 H8C . . 109.5 ?
    C16 C9 C10A . . 116.56(19) ?
    C16 C9 C17 . . 108.36(14) ?
    C10A C9 C17 . . 103.15(19) ?
    C16 C9 C5 . . 108.75(12) ?
    C10A C9 C5 . . 110.50(14) ?
    C17 C9 C5 . . 109.21(12) ?
    C16 C9 C10B . . 96.9(3) ?
    C17 C9 C10B . . 124.9(3) ?
    C5 C9 C10B . . 107.4(2) ?
    C11A C10A C9 . . 110.2(2) ?
    C11A C10A C15A . . 109.7(4) ?
    C9 C10A C15A . . 113.2(5) ?
    C11A C10A H10A . . 107.9 ?
    C9 C10A H10A . . 107.9 ?
    C15A C10A H10A . . 107.9 ?
    C10A C11A C12 . . 112.1(2) ?
    C10A C11A H11A . . 109.2 ?
    C12 C11A H11A . . 109.2 ?
    C10A C11A H11B . . 109.2 ?
    C12 C11A H11B . . 109.2 ?
    H11A C11A H11B . . 107.9 ?
    C11B C10B C15B . . 106.6(14) ?
    C11B C10B C9 . . 111.2(5) ?
    C15B C10B C9 . . 112.8(11) ?
    C11B C10B H10B . . 108.7 ?
    C15B C10B H10B . . 108.7 ?
    C9 C10B H10B . . 108.7 ?
    C10B C11B C12 . . 107.3(4) ?
    C10B C11B H11C . . 110.3 ?
    C12 C11B H11C . . 110.3 ?
    C10B C11B H11D . . 110.3 ?
    C12 C11B H11D . . 110.3 ?
    H11C C11B H11D . . 108.5 ?
    C10B C15B H15D . . 109.5 ?
    C10B C15B H15E . . 109.5 ?
    H15D C15B H15E . . 109.5 ?
    C10B C15B H15F . . 109.5 ?
    H15D C15B H15F . . 109.5 ?
    H15E C15B H15F . . 109.5 ?
    C12 C14A H14A . . 109.5 ?
    C12 C14A H14B . . 109.5 ?
    C12 C14A H14C . . 109.5 ?
    C12 C14B H14D . . 109.5 ?
    C12 C14B H14E . . 109.5 ?
    C12 C14B H14F . . 109.5 ?
    C14A C12 C13 . . 111.94(16) ?
    C13 C12 C11B . . 129.6(2) ?
    C14A C12 C4 . . 112.25(15) ?
    C13 C12 C4 . . 111.21(12) ?
    C11B C12 C4 . . 109.3(2) ?
    C14A C12 C11A . . 111.49(18) ?
    C13 C12 C11A . . 101.08(15) ?
    C4 C12 C11A . . 108.28(12) ?
    C13 C12 C14B . . 96.8(3) ?
    C11B C12 C14B . . 100.0(3) ?
    C4 C12 C14B . . 105.4(2) ?
    C12 C13 H13A . . 109.5 ?
    C12 C13 H13B . . 109.5 ?
    H13A C13 H13B . . 109.5 ?
    C12 C13 H13C . . 109.5 ?
    H13A C13 H13C . . 109.5 ?
    H13B C13 H13C . . 109.5 ?
    C9 C16 H16A . . 109.5 ?
    C9 C16 H16B . . 109.5 ?
    H16A C16 H16B . . 109.5 ?
    C9 C16 H16C . . 109.5 ?
    H16A C16 H16C . . 109.5 ?
    H16B C16 H16C . . 109.5 ?
    C9 C17 H17A . . 109.5 ?
    C9 C17 H17B . . 109.5 ?
    H17A C17 H17B . . 109.5 ?
    C9 C17 H17C . . 109.5 ?
    H17A C17 H17C . . 109.5 ?
    H17B C17 H17C . . 109.5 ?
loop_
    _geom_torsion_atom_site_label_1
    _geom_torsion_atom_site_label_2
    _geom_torsion_atom_site_label_3
    _geom_torsion_atom_site_label_4
    _geom_torsion_site_symmetry_1
    _geom_torsion_site_symmetry_2
    _geom_torsion_site_symmetry_3
    _geom_torsion_site_symmetry_4
    _geom_torsion
    _geom_torsion_publ_flag
    O1 C1 C2 C3 . . . . 150.42(13) ?
    O2 C1 C2 C3 . . . . -28.69(18) ?
    O1 C1 C2 C7 . . . . -28.8(2) ?
    O2 C1 C2 C7 . . . . 152.14(13) ?
    C7 C2 C3 C4 . . . . 1.2(2) ?
    C1 C2 C3 C4 . . . . -177.96(12) ?
    C2 C3 C4 C5 . . . . -1.7(2) ?
    C2 C3 C4 C12 . . . . 177.34(12) ?
    C3 C4 C5 C6 . . . . 0.27(19) ?
    C12 C4 C5 C6 . . . . -178.78(13) ?
    C3 C4 C5 C9 . . . . -178.97(12) ?
    C12 C4 C5 C9 . . . . 2.0(2) ?
    C4 C5 C6 C7 . . . . 1.8(2) ?
    C9 C5 C6 C7 . . . . -178.93(13) ?
    C5 C6 C7 C2 . . . . -2.3(2) ?
    C5 C6 C7 C8 . . . . 179.27(14) ?
    C3 C2 C7 C6 . . . . 0.74(19) ?
    C1 C2 C7 C6 . . . . 179.90(12) ?
    C3 C2 C7 C8 . . . . 179.11(13) ?
    C1 C2 C7 C8 . . . . -1.7(2) ?
    C4 C5 C9 C16 . . . . 113.07(15) ?
    C6 C5 C9 C16 . . . . -66.16(17) ?
    C4 C5 C9 C10A . . . . -16.1(2) ?
    C6 C5 C9 C10A . . . . 164.7(2) ?
    C4 C5 C9 C17 . . . . -128.86(16) ?
    C6 C5 C9 C17 . . . . 51.91(18) ?
    C4 C5 C9 C10B . . . . 9.2(3) ?
    C6 C5 C9 C10B . . . . -170.0(3) ?
    C16 C9 C10A C11A . . . . -78.0(3) ?
    C17 C9 C10A C11A . . . . 163.4(2) ?
    C5 C9 C10A C11A . . . . 46.8(3) ?
    C10B C9 C10A C11A . . . . -40.1(6) ?
    C16 C9 C10A C15A . . . . 45.3(6) ?
    C17 C9 C10A C15A . . . . -73.3(6) ?
    C5 C9 C10A C15A . . . . 170.1(5) ?
    C10B C9 C10A C15A . . . . 83.1(9) ?
    C9 C10A C11A C12 . . . . -67.0(3) ?
    C15A C10A C11A C12 . . . . 167.7(6) ?
    C16 C9 C10B C11B . . . . -157.8(5) ?
    C10A C9 C10B C11B . . . . 55.8(7) ?
    C17 C9 C10B C11B . . . . 84.1(5) ?
    C5 C9 C10B C11B . . . . -45.6(6) ?
    C16 C9 C10B C15B . . . . 82.6(15) ?
    C10A C9 C10B C15B . . . . -63.9(16) ?
    C17 C9 C10B C15B . . . . -35.5(15) ?
    C5 C9 C10B C15B . . . . -165.3(14) ?
    C15B C10B C11B C12 . . . . -164.9(11) ?
    C9 C10B C11B C12 . . . . 71.8(6) ?
    C10B C11B C12 C14A . . . . -166.0(4) ?
    C10B C11B C12 C13 . . . . 85.6(4) ?
    C10B C11B C12 C4 . . . . -56.4(5) ?
    C10B C11B C12 C11A . . . . 38.6(4) ?
    C10B C11B C12 C14B . . . . -166.8(5) ?
    C3 C4 C12 C14A . . . . -73.3(2) ?
    C5 C4 C12 C14A . . . . 105.7(2) ?
    C3 C4 C12 C13 . . . . 52.99(17) ?
    C5 C4 C12 C13 . . . . -127.97(15) ?
    C3 C4 C12 C11B . . . . -157.5(3) ?
    C5 C4 C12 C11B . . . . 21.5(3) ?
    C3 C4 C12 C11A . . . . 163.19(15) ?
    C5 C4 C12 C11A . . . . -17.8(2) ?
    C3 C4 C12 C14B . . . . -50.8(3) ?
    C5 C4 C12 C14B . . . . 128.2(3) ?
    C10A C11A C12 C14A . . . . -74.4(3) ?
    C10A C11A C12 C13 . . . . 166.5(2) ?
    C10A C11A C12 C11B . . . . -48.5(3) ?
    C10A C11A C12 C4 . . . . 49.6(3) ?
    C10A C11A C12 C14B . . . . -83.4(4) ?
loop_
    _geom_hbond_atom_site_label_D
    _geom_hbond_atom_site_label_H
    _geom_hbond_atom_site_label_A
    _geom_hbond_site_symmetry_A
    _geom_hbond_distance_DH
    _geom_hbond_distance_HA
    _geom_hbond_distance_DA
    _geom_hbond_angle_DHA
    O2 H2 O1 3_455 0.91 1.72 2.6305(16) 178
