# Supplementary material for: 3,5,5,6,8,8-Hexamethyl-5,6,7,8-tetra­hydro-2-naphthoic acid (AHTN–COOH)
Source: Acta Crystallogr Sect E Struct Rep Online. 2010 Sep 30;66(Pt 10):o2687. doi: 10.1107/S1600536810038572 (PMC2983290; doi:10.1107/S1600536810038572)
Supplement: Supplementary file 2 [file e-66-o2687-Isup2.hkl]

# 
# h,k,l, Fc-squared, Fo-squared, sigma(Fo-squared) and status flag 
# 
data_I
_shelx_title ' pk01   - SHELXL' 
_shelx_refln_list_code          4 
_shelx_F_calc_maximum      137.32 
_exptl_crystal_F_000       568.00 
_reflns_d_resolution_high  0.8109 
 
loop_ 
 _symmetry_equiv_pos_as_xyz 
 'x, y, z' 
 '-x, y+1/2, -z+1/2' 
 '-x, -y, -z' 
 'x, -y-1/2, z-1/2' 
 
_cell_length_a     8.9718 
_cell_length_b    10.1447 
_cell_length_c    17.7058 
_cell_angle_alpha  90.000 
_cell_angle_beta  112.310 
_cell_angle_gamma  90.000 
 
_shelx_F_squared_multiplier     1.000 
 
loop_ 
 _refln_index_h 
 _refln_index_k 
 _refln_index_l 
 _refln_F_squared_calc 
 _refln_F_squared_meas 
 _refln_F_squared_sigma 
 _refln_observed_status 
   3   0   0       82.81       75.78      3.08 o 
   4   0   0     1750.98     1921.95      8.93 o 
   5   0   0     1866.11     1925.28      8.23 o 
   6   0   0        3.56        9.16      2.09 o 
   7   0   0      343.64      319.65      3.96 o 
   8   0   0      507.41      476.48      4.53 o 
   9   0   0      385.51      355.30      4.21 o 
  10   0   0       12.44        8.63      3.03 o 
   1   1   0     1925.24     1575.45      9.89 o 
   2   1   0       12.73        8.98      2.17 o 
   3   1   0       93.68       79.07      2.18 o 
   4   1   0       22.73       16.46      2.02 o 
   5   1   0        2.68        4.28      1.72 o 
   6   1   0        0.50        0.89      1.74 o 
   7   1   0       14.65       13.81      1.91 o 
   8   1   0       42.86       48.25      2.15 o 
   9   1   0       24.34       24.75      1.88 o 
  10   1   0       15.01       14.51      2.35 o 
   1   2   0    10168.98     8327.13     93.99 o 
   2   2   0     2313.49     2147.09     28.04 o 
   3   2   0     2877.69     2861.48      8.26 o 
   4   2   0     1360.85     1386.51     12.59 o 
   5   2   0       32.30       28.74      1.84 o 
   6   2   0      456.63      442.78     11.90 o 
   7   2   0       48.42       43.40      2.06 o 
   8   2   0       83.90       74.08      1.98 o 
   9   2   0       35.13       31.73      1.97 o 
  10   2   0      114.24      109.96     17.89 o 
   1   3   0     2562.48     2434.68     27.10 o 
   2   3   0       79.37       75.92      2.37 o 
   3   3   0     1936.68     1921.93      6.60 o 
   4   3   0      477.62      466.69      3.63 o 
   5   3   0        0.24        1.63      1.70 o 
   6   3   0        4.96        3.23      1.70 o 
   7   3   0       47.09       37.86      1.84 o 
   8   3   0      211.73      222.07      2.23 o 
   9   3   0       85.04       80.78      2.15 o 
   0   4   0     1626.16     1436.78      5.33 o 
   1   4   0      153.74      140.16      2.85 o 
   2   4   0     1046.72     1010.21      5.22 o 
   3   4   0      135.13      156.38      2.70 o 
   4   4   0      243.24      237.83      2.73 o 
   5   4   0        0.72        3.62      1.67 o 
   6   4   0      197.15      193.10      2.33 o 
   7   4   0      427.24      386.30      2.73 o 
   8   4   0       34.91       32.32      1.90 o 
   9   4   0        5.13        9.84      1.92 o 
   1   5   0        8.49        6.06      2.01 o 
   2   5   0      914.71      900.98      5.11 o 
   3   5   0      163.33      168.35      2.52 o 
   4   5   0       30.60       28.40      1.98 o 
   5   5   0       96.46      103.84      2.32 o 
   6   5   0       98.74       73.25      1.99 o 
   7   5   0        7.71        7.69      1.82 o 
   8   5   0        1.58        2.92      1.85 o 
   9   5   0       50.91       58.10      1.96 o 
   0   6   0      233.95      181.47      2.25 o 
   1   6   0      287.02      295.88      9.14 o 
   2   6   0       15.94       11.89      1.88 o 
   3   6   0      258.09      318.08      3.01 o 
   4   6   0       28.09       21.96      2.08 o 
   5   6   0       70.34       62.38      2.27 o 
   6   6   0       17.35       15.63      1.84 o 
   7   6   0       22.64       25.74      1.90 o 
   8   6   0      129.03      140.20      2.28 o 
   1   7   0       47.69       46.53      2.14 o 
   2   7   0        0.50        1.49      1.82 o 
   3   7   0       32.59       28.71      2.00 o 
   4   7   0       83.93       97.78      2.35 o 
   5   7   0       20.36       18.89      2.12 o 
   6   7   0       10.99        8.95      1.96 o 
   7   7   0       26.44       26.37      2.59 o 
   8   7   0        5.59        4.23      1.97 o 
   0   8   0        0.00        1.06      1.71 o 
   1   8   0       30.07       29.83      1.88 o 
   2   8   0       32.05       36.33      1.93 o 
   3   8   0       12.20       13.75      1.81 o 
   4   8   0       47.43       57.06      2.30 o 
   5   8   0        6.10        7.17      2.00 o 
   6   8   0       12.87        9.02      2.02 o 
   7   8   0        5.20        7.75      1.97 o 
   1   9   0      141.66      135.22      2.14 o 
   2   9   0       20.06       22.81      2.04 o 
   3   9   0        0.09        1.48      1.84 o 
   4   9   0        5.16        5.09      2.15 o 
   5   9   0       46.96       44.51      3.15 o 
   6   9   0        5.24        5.36      2.20 o 
   7   9   0        0.94        4.77      2.20 o 
   0  10   0        3.93        4.32      1.81 o 
   1  10   0        0.79        4.06      1.87 o 
   2  10   0        0.25        1.24      1.81 o 
   3  10   0        0.04        1.98      2.08 o 
   4  10   0        0.34       -0.12      2.02 o 
   5  10   0        7.82        7.43      2.32 o 
   6  10   0       29.51       28.57      8.91 o 
   1  11   0      244.54      247.64      2.65 o 
   2  11   0        4.96        7.31      1.91 o 
   3  11   0       47.80       42.21      5.59 o 
   4  11   0       34.70       32.37      7.00 o 
   0  12   0       31.92       36.60      2.25 o 
   1  12   0        2.39        0.70      1.94 o 
   2  12   0        0.94        0.93      2.01 o 
 -10   1   1        5.50        4.72      2.17 o 
  -9   1   1        1.61        2.55      1.88 o 
  -8   1   1      157.32      140.84      2.24 o 
  -7   1   1        3.56        3.48      1.88 o 
  -6   1   1       46.60       45.80      1.89 o 
  -5   1   1      176.79      158.83      3.16 o 
  -4   1   1     5035.39     4891.19      9.31 o 
  -3   1   1      139.74      133.97      2.55 o 
  -2   1   1      208.20      204.89      3.39 o 
  -1   1   1     3042.72     2614.64     17.39 o 
   1   1   1     3535.42     3124.57     11.47 o 
   2   1   1      103.17       79.95      2.26 o 
   3   1   1        0.74        3.21      1.87 o 
   4   1   1       22.83       27.35      2.02 o 
   5   1   1       27.14       27.38      1.72 o 
   6   1   1        3.42        3.77      1.82 o 
   7   1   1      229.35      229.00      4.30 o 
   8   1   1      180.95      181.71      4.35 o 
   9   1   1        0.05        0.39      1.94 o 
  10   1   1      100.95       89.71     23.03 o 
 -10   2   1        7.78       10.39      1.79 o 
  -9   2   1       59.13       63.74      7.01 o 
  -8   2   1      302.87      273.48      2.99 o 
  -7   2   1       54.61       59.36      4.29 o 
  -6   2   1      612.03      592.45      9.95 o 
  -5   2   1      142.93      147.93      2.22 o 
  -4   2   1     1734.07     1857.26      6.40 o 
  -3   2   1      581.75      572.57      4.03 o 
  -2   2   1      416.36      411.38      5.93 o 
  -1   2   1     9854.19     8099.40     61.18 o 
   0   2   1     6693.71     5747.08     51.79 o 
   1   2   1    18856.76    15056.51    407.54 o 
   2   2   1       30.55       35.16      2.25 o 
   3   2   1      657.43      718.91      3.94 o 
   4   2   1       37.52       28.96      1.87 o 
   5   2   1       37.08       44.09      1.73 o 
   6   2   1      325.33      359.37      3.20 o 
   7   2   1      125.39      110.71      1.99 o 
   8   2   1      199.41      202.57      2.34 o 
   9   2   1      124.38      127.82      2.26 o 
 -10   3   1       17.41       17.05      2.02 o 
  -9   3   1       43.86       43.29      3.31 o 
  -8   3   1        0.01        3.13      1.82 o 
  -7   3   1       84.10       62.79      2.24 o 
  -6   3   1        0.43        0.32      1.83 o 
  -5   3   1       15.14       17.37      1.94 o 
  -4   3   1      426.94      372.80      3.15 o 
  -3   3   1     1011.62     1057.80      8.25 o 
  -2   3   1      227.21      253.83      3.18 o 
  -1   3   1      506.72      450.45      4.33 o 
   0   3   1      621.93      578.28      9.55 o 
   1   3   1     1397.64     1388.66      7.58 o 
   2   3   1      667.04      631.90      9.86 o 
   3   3   1       12.83       18.26      2.15 o 
   4   3   1       68.31       92.44      2.06 o 
   5   3   1       40.34       34.04      1.77 o 
   6   3   1      178.00      178.30      2.22 o 
   7   3   1      131.49      131.38      2.18 o 
   8   3   1       65.43       65.57      2.03 o 
   9   3   1       14.81       13.09      1.93 o 
  -9   4   1       53.50       54.75      2.04 o 
  -8   4   1       17.62       24.02      1.71 o 
  -7   4   1       24.59       35.78      1.86 o 
  -6   4   1        1.50        2.18      1.85 o 
  -5   4   1      123.56      103.76      2.19 o 
  -4   4   1      145.23      143.68      2.39 o 
  -3   4   1     2327.44     2398.50      6.92 o 
  -2   4   1     4115.10     4240.68     26.25 o 
  -1   4   1      235.38      212.14      2.89 o 
   0   4   1       22.92       31.09      2.04 o 
   1   4   1      554.57      431.60      8.22 o 
   2   4   1     3726.26     3854.62      9.90 o 
   3   4   1       92.73       91.91      2.31 o 
   4   4   1       11.35        9.65      1.72 o 
   5   4   1       94.42       95.09      2.20 o 
   6   4   1       14.44       16.21      1.78 o 
   7   4   1       28.73       39.21      1.96 o 
   8   4   1       63.40       59.09      2.00 o 
   9   4   1       15.63       22.63      2.13 o 
  -9   5   1        8.69        8.15      1.96 o 
  -8   5   1       62.86       68.41      2.01 o 
  -7   5   1      182.55      150.69      2.18 o 
  -6   5   1       33.09       29.79      2.02 o 
  -5   5   1      193.46      195.94      3.14 o 
  -4   5   1       33.64       38.86      1.95 o 
  -3   5   1       89.45       91.99      2.12 o 
  -2   5   1      499.36      520.57      3.76 o 
  -1   5   1        5.84        8.79      1.99 o 
   0   5   1      753.87      759.50      9.75 o 
   1   5   1     1023.09      988.86     23.71 o 
   2   5   1      488.24      493.62      3.70 o 
   3   5   1      661.66      657.62      3.86 o 
   4   5   1       34.83       41.25      2.03 o 
   5   5   1        8.44        8.44      1.79 o 
   6   5   1       71.35       71.21      2.00 o 
   7   5   1      165.47      184.20      2.31 o 
   8   5   1        6.64        5.95      1.93 o 
   9   5   1        3.64        4.92      2.02 o 
  -9   6   1        9.33       13.46      2.04 o 
  -8   6   1        7.96        8.25      1.92 o 
  -7   6   1        3.31        2.88      1.85 o 
  -6   6   1       71.81       65.31      2.26 o 
  -5   6   1       98.65       99.70      2.24 o 
  -4   6   1      119.36      116.49      2.31 o 
  -3   6   1       67.06       77.67      2.19 o 
  -2   6   1      210.88      214.83      2.65 o 
  -1   6   1       57.08       55.12      2.12 o 
   0   6   1       15.11       14.99      1.71 o 
   1   6   1      524.19      471.32     13.23 o 
   2   6   1        6.09        7.41      1.69 o 
   3   6   1      271.23      297.21      2.94 o 
   4   6   1       70.15       80.56      2.15 o 
   5   6   1      341.26      320.46      5.94 o 
   6   6   1       55.31       60.36      2.11 o 
   7   6   1       43.65       36.34      2.02 o 
   8   6   1       12.24        8.80      2.03 o 
  -8   7   1        0.66        1.83      1.95 o 
  -7   7   1       12.34       10.36      1.90 o 
  -6   7   1       33.08       26.78      2.23 o 
  -5   7   1       98.21       87.08      2.31 o 
  -4   7   1       10.49       13.16      1.97 o 
  -3   7   1       94.10       97.37      2.30 o 
  -2   7   1       56.91       73.43      2.40 o 
  -1   7   1      149.28      174.63      2.60 o 
   0   7   1      121.33      109.37      1.99 o 
   1   7   1       42.21       40.15      1.88 o 
   2   7   1        9.07        7.24      2.06 o 
   3   7   1      522.28      517.54      3.46 o 
   4   7   1       83.10       93.64      2.41 o 
   5   7   1        1.69        1.87      2.11 o 
   6   7   1        0.02        1.31      1.85 o 
   7   7   1        2.88        4.59      2.00 o 
   8   7   1      149.70      165.31      2.67 o 
  -8   8   1       32.48       31.13      2.14 o 
  -7   8   1       42.78       39.39      2.13 o 
  -6   8   1       26.66       22.86      2.10 o 
  -5   8   1       35.44       36.76      2.11 o 
  -4   8   1       15.55       13.64      2.08 o 
  -3   8   1      290.26      293.07      2.83 o 
  -2   8   1        9.47       11.53      1.90 o 
  -1   8   1       49.70       50.51      1.88 o 
   0   8   1       84.52       85.69      2.02 o 
   1   8   1      119.19      114.68      2.20 o 
   2   8   1       70.56       79.42      2.21 o 
   3   8   1       15.82       15.52      2.00 o 
   4   8   1      110.03      109.30      2.38 o 
   5   8   1       11.45       10.22      2.04 o 
   6   8   1       26.46       23.13      2.20 o 
   7   8   1        2.04        3.60      1.98 o 
  -7   9   1       32.24       32.63      2.99 o 
  -6   9   1        0.25       -0.04      2.06 o 
  -5   9   1        8.22       11.47      2.19 o 
  -4   9   1        1.23        3.27      1.89 o 
  -3   9   1       52.17       59.53      2.16 o 
  -2   9   1        2.00        1.03      1.80 o 
  -1   9   1        7.04        8.73      1.82 o 
   0   9   1      158.47      156.82      2.18 o 
   1   9   1      135.25      141.06      2.23 o 
   2   9   1       62.70       66.79      2.29 o 
   3   9   1       31.86       32.18      2.06 o 
   4   9   1      197.79      178.53      5.30 o 
   5   9   1       67.79       68.81      5.76 o 
   6   9   1       14.86       12.69      2.23 o 
  -6  10   1       35.29       30.26      9.32 o 
  -5  10   1       11.68        9.69      2.09 o 
  -4  10   1       38.80       32.48      2.80 o 
  -3  10   1       36.97       37.33      2.04 o 
  -2  10   1        0.48        0.52      1.82 o 
  -1  10   1        2.41        3.82      1.78 o 
   0  10   1       69.90       70.79      1.98 o 
   1  10   1       68.33       73.48      2.01 o 
   2  10   1      108.30      114.84      2.14 o 
   3  10   1       67.36       62.78      4.89 o 
   4  10   1        8.47       10.26      2.27 o 
   5  10   1       30.62       35.90      9.32 o 
  -5  11   1        2.77        2.34      2.28 o 
  -4  11   1        1.14        4.37      2.10 o 
  -3  11   1       30.75       28.96      2.95 o 
  -2  11   1        3.03        3.55      2.76 o 
  -1  11   1        0.94        3.48      1.89 o 
   0  11   1       26.16       28.61      1.95 o 
   1  11   1      248.27      273.82      4.62 o 
   2  11   1       77.72       86.24      2.15 o 
   3  11   1       31.86       33.20      4.08 o 
   4  11   1        7.61        8.08      2.30 o 
  -3  12   1       85.22      101.84      2.31 o 
  -2  12   1       11.04        8.37      2.00 o 
  -1  12   1        3.10        2.40      1.93 o 
   0  12   1       10.95       11.37      2.05 o 
   1  12   1       57.85       57.04      2.17 o 
   2  12   1        4.14        7.90      2.00 o 
 -10   0   2       43.72       43.50      3.05 o 
  -9   0   2       85.34       80.68      2.79 o 
  -8   0   2        0.47        4.04      2.69 o 
  -7   0   2       69.14       58.82      2.86 o 
  -6   0   2      897.89      894.95      5.57 o 
  -5   0   2      500.47      527.92      4.60 o 
  -4   0   2     1473.90     1453.08      7.54 o 
  -3   0   2     4249.13     3961.66     13.54 o 
  -2   0   2      727.33      618.50      6.87 o 
  -1   0   2     4043.63     3478.35     18.62 o 
   1   0   2     4565.77     4258.93     18.03 o 
   2   0   2      493.36      395.58      5.26 o 
   3   0   2       93.07      119.15      3.65 o 
   4   0   2        3.47        1.24      2.66 o 
   5   0   2      214.63      229.84      3.28 o 
   6   0   2      521.08      497.80      4.43 o 
   7   0   2      519.37      537.76      4.80 o 
   8   0   2      532.19      505.31      4.75 o 
   9   0   2       75.98       52.84      3.20 o 
 -10   1   2       19.21       12.83      2.14 o 
  -9   1   2       13.48        9.20      1.95 o 
  -8   1   2       69.76       69.19      2.01 o 
  -7   1   2       57.22       59.14      1.99 o 
  -6   1   2      124.13      144.50      2.20 o 
  -5   1   2     1722.55     1709.43      8.77 o 
  -4   1   2      532.24      625.78      5.76 o 
  -3   1   2      436.08      376.84      3.33 o 
  -2   1   2     1183.96     1009.27      5.91 o 
  -1   1   2     3771.58     3302.47     12.13 o 
   0   1   2     5416.85     4808.34    129.90 o 
   1   1   2      987.00      888.89      6.31 o 
   2   1   2       36.83       39.83      2.27 o 
   3   1   2      110.72      120.75      2.39 o 
   4   1   2       30.66       34.18      1.93 o 
   5   1   2        6.15        4.93      1.81 o 
   6   1   2        0.62        1.69      1.77 o 
   7   1   2        1.29        3.99      2.01 o 
   8   1   2       72.12       69.50      2.92 o 
   9   1   2        1.24        1.18      1.95 o 
 -10   2   2        5.89        4.39      2.23 o 
  -9   2   2       25.36       25.66      2.68 o 
  -8   2   2        3.45        4.56      1.98 o 
  -7   2   2      107.21      132.92      2.28 o 
  -6   2   2      439.37      476.68      3.13 o 
  -5   2   2       30.46       37.54      1.95 o 
  -4   2   2       22.53       34.68      2.13 o 
  -3   2   2        0.07        2.37      1.84 o 
  -2   2   2     3029.28     2977.80     33.87 o 
  -1   2   2     1281.59     1207.17      6.88 o 
   0   2   2      863.01      827.63      9.00 o 
   1   2   2     1584.50     1627.49     25.46 o 
   2   2   2     6590.76     6183.51     24.79 o 
   3   2   2       28.57       40.20      2.00 o 
   4   2   2       18.58       30.21      1.66 o 
   5   2   2       64.40       64.14      1.85 o 
   6   2   2       51.19       36.26      1.85 o 
   7   2   2      239.66      259.54      6.45 o 
   8   2   2        0.42        2.24      1.81 o 
   9   2   2       10.77       12.42      1.78 o 
 -10   3   2      169.64      149.97      2.40 o 
  -9   3   2        0.04        1.72      1.83 o 
  -8   3   2       45.84       27.36      1.93 o 
  -7   3   2       34.61       30.95      1.97 o 
  -6   3   2      337.20      352.31      2.75 o 
  -5   3   2      323.25      333.56      2.91 o 
  -4   3   2      523.64      511.50      3.52 o 
  -3   3   2     5569.16     5576.19     59.77 o 
  -2   3   2     6126.22     5590.20     22.21 o 
  -1   3   2     1068.72      985.34      6.63 o 
   0   3   2      955.21      911.34     12.51 o 
   1   3   2     1873.50     1856.88     41.49 o 
   2   3   2      170.67      218.31      4.38 o 
   3   3   2       12.37       15.97      1.82 o 
   4   3   2        0.36        2.57      1.72 o 
   5   3   2       68.98       60.70      1.88 o 
   6   3   2      450.11      426.13      2.83 o 
   7   3   2        3.10        4.06      1.77 o 
   8   3   2       19.81       22.11      1.86 o 
   9   3   2      168.80      181.09      2.41 o 
 -10   4   2        0.68        1.58      1.98 o 
  -9   4   2       50.37       49.48      2.06 o 
  -8   4   2        7.73        9.65      1.83 o 
  -7   4   2       88.96       91.07      2.22 o 
  -6   4   2        3.64        4.26      1.89 o 
  -5   4   2       29.49       33.97      1.88 o 
  -4   4   2      182.47      202.85      2.55 o 
  -3   4   2       42.08       33.37      2.16 o 
  -2   4   2      100.56       98.20      2.62 o 
  -1   4   2      839.10      790.63      6.08 o 
   0   4   2       49.63       46.91      2.34 o 
   1   4   2      594.95      698.96      4.57 o 
   2   4   2       72.14       86.66      2.62 o 
   3   4   2      123.65      116.26      4.36 o 
   4   4   2        9.54        6.19      1.70 o 
   5   4   2       30.44       35.40      1.84 o 
   6   4   2      217.60      210.68      2.83 o 
   7   4   2        0.61        1.23      1.63 o 
   8   4   2       19.65       20.00      1.91 o 
   9   4   2        0.03        1.72      1.94 o 
  -9   5   2        0.50        1.00      1.90 o 
  -8   5   2      145.09      147.28      3.70 o 
  -7   5   2        8.58        3.77      1.95 o 
  -6   5   2        7.78        6.37      1.94 o 
  -5   5   2      135.34      134.99      3.39 o 
  -4   5   2        2.96        6.33      1.80 o 
  -3   5   2      143.92      107.03      2.29 o 
  -2   5   2     1175.17     1319.82      5.53 o 
  -1   5   2       23.97       22.02      1.99 o 
   0   5   2      118.14      108.79      3.66 o 
   1   5   2        7.68        8.05      1.84 o 
   2   5   2      791.46      916.69     14.76 o 
   3   5   2     1342.45     1387.32     45.77 o 
   4   5   2        8.73       15.22      1.91 o 
   5   5   2        0.64        1.74      1.79 o 
   6   5   2       33.46       31.22      1.80 o 
   7   5   2      166.88      171.61      2.82 o 
   8   5   2       93.01       98.55      2.18 o 
  -9   6   2        4.86        5.85      1.97 o 
  -8   6   2        4.26        5.46      1.86 o 
  -7   6   2        2.31        2.30      1.98 o 
  -6   6   2      162.31      156.00      2.50 o 
  -5   6   2        1.95        2.70      1.88 o 
  -4   6   2      110.16      117.30      2.33 o 
  -3   6   2      408.07      380.15      3.16 o 
  -2   6   2       56.27       49.96      1.95 o 
  -1   6   2      184.01      184.20      2.55 o 
   0   6   2       51.55       43.04      2.01 o 
   1   6   2      248.35      235.11      3.76 o 
   2   6   2      659.55      658.08     18.34 o 
   3   6   2       72.71       80.45      2.18 o 
   4   6   2      576.97      535.63     19.33 o 
   5   6   2       45.58       44.73      3.85 o 
   6   6   2       28.89       31.02      1.86 o 
   7   6   2        2.26        2.66      1.92 o 
   8   6   2      152.47      174.91      2.82 o 
  -8   7   2       43.61       42.44      2.11 o 
  -7   7   2       48.23       49.60      5.98 o 
  -6   7   2      282.28      244.92      4.22 o 
  -5   7   2       81.48       72.64      2.17 o 
  -4   7   2        0.16        2.72      1.97 o 
  -3   7   2      135.77      151.01      2.62 o 
  -2   7   2        1.21        2.43      1.87 o 
  -1   7   2       79.37       73.82      2.12 o 
   0   7   2      245.57      255.28      2.68 o 
   1   7   2       62.31       56.93      2.22 o 
   2   7   2      115.81      112.87      2.38 o 
   3   7   2       90.57       95.32      2.31 o 
   4   7   2      331.89      342.33      3.03 o 
   5   7   2       19.87       19.72      2.20 o 
   6   7   2        0.29        1.53      1.86 o 
   7   7   2        4.46        3.84      2.05 o 
   8   7   2        0.78        0.42      2.07 o 
  -8   8   2        0.04        0.84      2.03 o 
  -7   8   2        0.00        0.55      2.20 o 
  -6   8   2       78.14       88.94      2.97 o 
  -5   8   2        1.77        2.61      2.03 o 
  -4   8   2      304.67      280.18      2.96 o 
  -3   8   2       25.74       28.71      2.00 o 
  -2   8   2        7.68        7.83      1.75 o 
  -1   8   2        5.94        9.28      1.88 o 
   0   8   2      190.03      186.67      2.25 o 
   1   8   2       43.75       31.87      2.41 o 
   2   8   2       55.44       49.65      2.33 o 
   3   8   2      506.97      496.51     14.51 o 
   4   8   2       80.94       76.41      2.31 o 
   5   8   2       29.55       24.98      2.21 o 
   6   8   2        2.39        2.73      2.07 o 
   7   8   2      107.05      114.40      5.19 o 
  -7   9   2       91.52       95.76     17.52 o 
  -6   9   2        2.36        3.43      2.20 o 
  -5   9   2      115.18      101.23      4.43 o 
  -4   9   2       88.33       93.37      2.19 o 
  -3   9   2      136.71      135.10      2.44 o 
  -2   9   2       75.80       68.22      2.19 o 
  -1   9   2       54.10       51.30      1.97 o 
   0   9   2       32.26       27.91      1.85 o 
   1   9   2       28.40       29.94      2.48 o 
   2   9   2      622.37      615.91     17.83 o 
   3   9   2        3.90        4.58      2.17 o 
   4   9   2       43.94       38.75      2.23 o 
   5   9   2      158.42      151.85      6.13 o 
   6   9   2       17.81       22.36      2.21 o 
  -6  10   2        0.24       -0.24      2.33 o 
  -5  10   2        2.66        1.94      2.13 o 
  -4  10   2        5.55        5.37      2.05 o 
  -3  10   2        1.52        3.71      2.10 o 
  -2  10   2       21.31       18.30      1.67 o 
  -1  10   2       94.24       80.65      2.01 o 
   0  10   2        0.02        1.76      1.77 o 
   1  10   2      107.54      112.68      2.13 o 
   2  10   2       49.55       50.11      2.17 o 
   3  10   2       90.74       94.45      6.71 o 
   4  10   2       11.10       11.28      2.27 o 
   5  10   2       23.56       25.60      2.36 o 
  -5  11   2        0.79        0.48      2.17 o 
  -4  11   2        9.02       13.52      3.40 o 
  -3  11   2       31.59       34.32      2.65 o 
  -2  11   2       10.18       10.67      1.95 o 
  -1  11   2       12.17       12.94      1.89 o 
   0  11   2      262.90      278.58      2.51 o 
   1  11   2      191.50      194.43      2.39 o 
   2  11   2       41.91       45.19      2.01 o 
   3  11   2       99.92       98.07     16.89 o 
   4  11   2       75.90       61.61     21.11 o 
  -3  12   2        4.92        4.19      2.03 o 
  -2  12   2        0.00        1.35      2.01 o 
  -1  12   2        0.28        1.64      1.97 o 
   0  12   2       34.99       34.44      2.06 o 
   1  12   2       63.58       68.19      2.21 o 
   2  12   2       62.38       60.44      2.23 o 
 -10   1   3        9.58       10.77      2.03 o 
  -9   1   3       18.92       19.98      2.14 o 
  -8   1   3        1.19        3.86      1.82 o 
  -7   1   3      289.30      310.13      4.37 o 
  -6   1   3      722.85      675.57      3.45 o 
  -5   1   3       75.30       77.94      2.13 o 
  -4   1   3     2021.11     2123.34      6.30 o 
  -3   1   3     2042.66     2008.08      6.64 o 
  -2   1   3     4416.65     3757.67     36.92 o 
  -1   1   3      902.71      798.14      9.65 o 
   0   1   3     7881.83     7202.57    139.52 o 
   1   1   3      110.54       94.16      2.71 o 
   2   1   3      133.18      173.76      3.75 o 
   3   1   3      140.91      195.47      2.76 o 
   4   1   3      362.43      371.02      7.95 o 
   5   1   3      146.71      153.61      2.40 o 
   6   1   3       26.53       26.83      1.94 o 
   7   1   3       37.87       35.73      2.14 o 
   8   1   3       62.40       56.52      2.99 o 
   9   1   3       12.60       13.58      2.05 o 
 -10   2   3       19.66       17.91      3.64 o 
  -9   2   3        0.08        0.23      1.78 o 
  -8   2   3       57.94       54.97      2.06 o 
  -7   2   3       81.60       80.30      2.09 o 
  -6   2   3       62.54       47.12      1.79 o 
  -5   2   3        2.00        7.69      1.76 o 
  -4   2   3       38.19       29.25      2.11 o 
  -3   2   3       69.24       68.31      2.24 o 
  -2   2   3      807.36      729.83      5.34 o 
  -1   2   3      564.32      510.84      8.26 o 
   0   2   3      475.29      472.95      6.53 o 
   1   2   3       11.04        6.30      1.86 o 
   2   2   3       14.02       18.64      2.02 o 
   3   2   3      228.89      229.60      2.58 o 
   4   2   3       29.12       34.45      1.79 o 
   5   2   3      160.05      153.67      2.02 o 
   6   2   3      641.89      605.13      5.26 o 
   7   2   3        3.77        3.93      1.87 o 
   8   2   3       25.07       29.22      1.97 o 
   9   2   3      126.81      122.98     16.08 o 
 -10   3   3        6.62        6.08      1.95 o 
  -9   3   3       32.66       25.54      4.06 o 
  -8   3   3       88.14       68.86      2.01 o 
  -7   3   3      141.63      134.78      3.16 o 
  -6   3   3      192.01      188.79      2.42 o 
  -5   3   3      339.07      301.70      2.76 o 
  -4   3   3      255.88      282.95      2.87 o 
  -3   3   3      541.49      601.48      3.85 o 
  -2   3   3     1350.53     1300.61     11.39 o 
  -1   3   3      794.86      776.80      4.86 o 
   0   3   3       48.85       67.69      2.37 o 
   1   3   3      937.52     1034.39      5.16 o 
   2   3   3       77.43       95.29      2.45 o 
   3   3   3       50.26       42.93      1.89 o 
   4   3   3      162.83      165.86      2.25 o 
   5   3   3       32.33       25.89      1.83 o 
   6   3   3       45.98       42.73      1.88 o 
   7   3   3        2.06        0.81      1.74 o 
   8   3   3       40.08       35.95      1.91 o 
   9   3   3        3.54        5.08      2.02 o 
 -10   4   3        4.23        5.44      1.98 o 
  -9   4   3        0.18        1.67      2.04 o 
  -8   4   3        6.59        8.56      1.98 o 
  -7   4   3        5.08       10.45      1.98 o 
  -6   4   3        9.60       11.69      1.92 o 
  -5   4   3        0.25        1.35      1.76 o 
  -4   4   3      383.34      344.98      2.95 o 
  -3   4   3      362.26      358.70      3.20 o 
  -2   4   3      567.42      498.07      3.81 o 
  -1   4   3      143.99      145.16      2.67 o 
   0   4   3      565.19      602.27     12.45 o 
   1   4   3       50.52       72.13      2.45 o 
   2   4   3      101.07       87.09      3.61 o 
   3   4   3      533.94      517.63      3.59 o 
   4   4   3        1.81        4.21      1.71 o 
   5   4   3     1260.65     1243.71      9.07 o 
   6   4   3        7.28       10.06      1.83 o 
   7   4   3        0.03        1.82      1.80 o 
   8   4   3       93.87      103.49      2.23 o 
   9   4   3      195.33      225.08      2.55 o 
  -9   5   3        1.87        1.43      1.89 o 
  -8   5   3       57.83       49.91      3.66 o 
  -7   5   3      156.80      112.23      2.32 o 
  -6   5   3       18.65       17.81      1.92 o 
  -5   5   3        0.41        3.11      1.79 o 
  -4   5   3       80.89       68.41      2.05 o 
  -3   5   3     1391.39     1376.94      5.14 o 
  -2   5   3      176.03      175.40      2.71 o 
  -1   5   3       54.59       53.74      2.29 o 
   0   5   3        4.59       12.39      2.13 o 
   1   5   3     1817.28     1757.70     50.96 o 
   2   5   3      542.24      611.01      3.77 o 
   3   5   3      541.83      544.21     16.98 o 
   4   5   3        1.57        2.27      1.80 o 
   5   5   3       40.99       44.93      1.95 o 
   6   5   3       15.34       15.21      1.85 o 
   7   5   3      166.98      159.35      2.26 o 
   8   5   3        0.01        1.73      1.97 o 
  -9   6   3        6.42        9.74      2.11 o 
  -8   6   3        7.03        5.66      2.07 o 
  -7   6   3       38.18       34.91      2.19 o 
  -6   6   3        8.40        8.52      1.89 o 
  -5   6   3      314.79      291.72      2.76 o 
  -4   6   3        3.47        6.25      1.76 o 
  -3   6   3       76.85       73.83      2.16 o 
  -2   6   3      246.15      251.05      2.59 o 
  -1   6   3       48.59       52.24      2.01 o 
   0   6   3       60.16       60.97      2.12 o 
   1   6   3        9.97       10.39      1.91 o 
   2   6   3      194.94      214.74      6.50 o 
   3   6   3      638.66      640.77      7.99 o 
   4   6   3      817.71      777.74     31.34 o 
   5   6   3        2.58        5.17      1.80 o 
   6   6   3      199.75      186.52      2.34 o 
   7   6   3        8.16        9.97      2.00 o 
   8   6   3      216.47      247.46      3.02 o 
  -8   7   3        0.11        1.41      2.10 o 
  -7   7   3       26.93       29.19      2.62 o 
  -6   7   3      123.54       99.41      2.34 o 
  -5   7   3       39.32       38.59      2.02 o 
  -4   7   3       17.06       22.46      1.93 o 
  -3   7   3        7.31        6.84      2.01 o 
  -2   7   3      371.24      399.63      2.97 o 
  -1   7   3      234.03      233.27      5.10 o 
   0   7   3        1.07        3.13      1.77 o 
   1   7   3       60.51       51.27      2.00 o 
   2   7   3      345.61      329.20     13.23 o 
   3   7   3     1115.02     1169.28     19.80 o 
   4   7   3      358.09      359.33      3.09 o 
   5   7   3       69.82       60.95      2.04 o 
   6   7   3       22.98       25.39      1.96 o 
   7   7   3       18.08       14.59      1.99 o 
  -8   8   3        0.96        3.47      2.35 o 
  -7   8   3      113.95      107.91     16.36 o 
  -6   8   3        9.79       13.88      2.09 o 
  -5   8   3      112.78      117.80      2.42 o 
  -4   8   3        0.17        2.45      2.00 o 
  -3   8   3       39.59       44.24      2.01 o 
  -2   8   3      302.17      317.31      2.91 o 
  -1   8   3        0.19        1.14      1.92 o 
   0   8   3      324.89      312.94      2.90 o 
   1   8   3       22.62       22.49      2.15 o 
   2   8   3      203.26      215.44      6.82 o 
   3   8   3      147.16      136.07      6.69 o 
   4   8   3      148.83      160.35      2.59 o 
   5   8   3        0.80        1.95      2.14 o 
   6   8   3        9.25        6.62      2.01 o 
   7   8   3      259.60      316.57      8.91 o 
  -7   9   3       26.58       16.64      4.46 o 
  -6   9   3       20.53       17.44      2.20 o 
  -5   9   3      387.31      359.84     11.54 o 
  -4   9   3        0.00        2.26      1.91 o 
  -3   9   3        8.58       11.67      1.99 o 
  -2   9   3        2.49        5.15      1.98 o 
  -1   9   3       22.38       24.09      2.04 o 
   0   9   3       73.41       83.33      1.98 o 
   1   9   3       10.15       13.75      1.63 o 
   2   9   3        0.00        0.23      1.97 o 
   3   9   3      409.03      398.58     12.94 o 
   4   9   3      188.21      176.67      5.90 o 
   5   9   3      143.93      135.31      5.11 o 
   6   9   3        4.17        7.40      2.10 o 
  -6  10   3       11.01        7.43      2.33 o 
  -5  10   3        2.67        2.48      2.14 o 
  -4  10   3      210.93      193.51      7.48 o 
  -3  10   3      230.20      206.93      7.98 o 
  -2  10   3       16.92       18.83      2.07 o 
  -1  10   3        4.04        3.60      1.82 o 
   0  10   3       42.93       50.31      2.03 o 
   1  10   3      325.09      344.91      2.58 o 
   2  10   3      142.70      132.28     18.71 o 
   3  10   3       95.75       92.24     10.47 o 
   4  10   3        8.43        9.14      1.85 o 
   5  10   3        9.32       10.20      2.32 o 
  -5  11   3       14.00       11.81      3.44 o 
  -4  11   3      122.72      106.56     23.63 o 
  -3  11   3      145.14      150.21      2.56 o 
  -2  11   3      143.94      151.34      3.23 o 
  -1  11   3        0.98        2.50      1.87 o 
   0  11   3        5.76        4.73      1.89 o 
   1  11   3      128.83      133.69      2.27 o 
   2  11   3        4.24        6.38      1.71 o 
   3  11   3        0.85        2.76      2.04 o 
   4  11   3       45.48       37.77     13.18 o 
  -3  12   3       70.43       79.42      2.07 o 
  -2  12   3       17.53       17.96      2.02 o 
  -1  12   3       95.10       95.63      2.65 o 
   0  12   3       38.31       38.70      2.08 o 
   1  12   3       59.36       60.13      2.30 o 
 -10   0   4        3.88        6.10      2.91 o 
  -9   0   4      170.48      174.84      3.40 o 
  -8   0   4      301.04      340.31      3.67 o 
  -7   0   4       49.62       58.32      2.72 o 
  -6   0   4       13.20        4.64      2.40 o 
  -5   0   4      363.11      351.00      3.91 o 
  -4   0   4     2489.75     2459.43      9.38 o 
  -3   0   4     1618.84     1504.18      7.92 o 
  -2   0   4     1343.08     1297.68      8.33 o 
  -1   0   4      295.75      291.29      5.14 o 
   0   0   4     1512.42     1530.36      9.73 o 
   1   0   4      838.39      696.71      6.22 o 
   2   0   4      181.34      144.40      3.65 o 
   3   0   4      551.51      548.50      5.28 o 
   4   0   4     1631.27     1616.83      7.72 o 
   5   0   4      113.90      102.16      2.88 o 
   6   0   4        9.15        7.94      2.17 o 
   7   0   4      748.89      743.36      5.26 o 
   8   0   4       21.24       23.83      3.03 o 
   9   0   4        6.58        3.65      3.30 o 
 -10   1   4        0.50        1.17      2.02 o 
  -9   1   4       49.83       51.80      2.01 o 
  -8   1   4       31.94       35.62      1.91 o 
  -7   1   4       50.52       52.18      1.97 o 
  -6   1   4        0.14        1.93      1.71 o 
  -5   1   4       28.05       25.35      1.83 o 
  -4   1   4       25.26       38.62      2.10 o 
  -3   1   4      264.81      238.18      3.14 o 
  -2   1   4     2102.34     1830.80     12.03 o 
  -1   1   4      842.53      710.07      4.82 o 
   0   1   4     1275.98     1275.51     12.52 o 
   1   1   4      100.23      110.28      2.44 o 
   2   1   4       70.11       40.65      2.15 o 
   3   1   4      117.58      124.21      2.44 o 
   4   1   4        0.82        2.64      1.83 o 
   5   1   4      102.34       95.94      3.04 o 
   6   1   4      153.24      157.04      2.47 o 
   7   1   4      243.62      250.21      2.39 o 
   8   1   4        1.07        1.45      1.66 o 
   9   1   4        3.58        3.10      2.04 o 
 -10   2   4       41.66       42.16      7.22 o 
  -9   2   4        1.27        1.82      1.78 o 
  -8   2   4        0.46        4.53      1.86 o 
  -7   2   4       64.20       77.70      2.04 o 
  -6   2   4      204.58      206.12      2.42 o 
  -5   2   4       44.98       45.94      1.93 o 
  -4   2   4       10.26       12.58      2.01 o 
  -3   2   4      824.54      815.22      8.34 o 
  -2   2   4      253.31      242.59      2.95 o 
  -1   2   4     2173.01     1871.48      6.88 o 
   0   2   4        5.28        5.66      1.88 o 
   1   2   4     1338.79     1358.80     14.49 o 
   2   2   4        2.98        8.55      2.01 o 
   3   2   4       53.53       49.32      1.98 o 
   4   2   4      668.91      649.04      3.33 o 
   5   2   4      128.05      148.28      2.14 o 
   6   2   4      703.31      685.15      3.13 o 
   7   2   4       45.28       39.42      1.90 o 
   8   2   4        3.05        4.29      1.84 o 
   9   2   4       10.80        9.53      2.02 o 
 -10   3   4        5.91        6.14      2.10 o 
  -9   3   4       29.36       24.35      2.18 o 
  -8   3   4       10.29       17.08      1.94 o 
  -7   3   4       44.63       43.88      1.99 o 
  -6   3   4      544.60      545.57      3.19 o 
  -5   3   4      880.88      916.95      4.00 o 
  -4   3   4     2059.69     2123.70     22.89 o 
  -3   3   4      773.33      759.25      5.76 o 
  -2   3   4      252.01      280.27      3.53 o 
  -1   3   4        2.06       11.84      1.71 o 
   0   3   4     2093.71     2180.75      7.15 o 
   1   3   4       53.30       71.74      2.40 o 
   2   3   4      366.52      326.58      3.20 o 
   3   3   4       19.87       21.37      1.78 o 
   4   3   4      266.22      279.19      3.09 o 
   5   3   4      704.65      706.46      4.43 o 
   6   3   4       36.52       35.85      1.76 o 
   7   3   4       73.76       69.82      2.00 o 
   8   3   4       21.46       23.16      2.00 o 
 -10   4   4        0.91        3.01      2.10 o 
  -9   4   4       14.79       13.95      2.04 o 
  -8   4   4       77.66       79.03      2.17 o 
  -7   4   4        0.31        1.15      1.92 o 
  -6   4   4       66.70       62.32      2.02 o 
  -5   4   4       12.02       11.79      1.78 o 
  -4   4   4      525.98      493.44      3.28 o 
  -3   4   4       10.63        9.54      2.02 o 
  -2   4   4       55.12       55.29      2.23 o 
  -1   4   4      139.98      115.24      2.61 o 
   0   4   4        7.83        8.70      2.08 o 
   1   4   4      187.68      151.27      2.71 o 
   2   4   4      225.76      256.33      2.77 o 
   3   4   4      176.02      147.26      2.45 o 
   4   4   4     1139.91     1100.14      5.15 o 
   5   4   4      650.46      634.52     11.24 o 
   6   4   4       23.20       28.95      1.84 o 
   7   4   4       11.63       12.63      1.90 o 
   8   4   4       11.79       11.83      2.04 o 
  -9   5   4       21.28       17.23      3.49 o 
  -8   5   4       93.47       84.97      3.47 o 
  -7   5   4       39.39       19.63      1.95 o 
  -6   5   4       62.99       58.76      2.07 o 
  -5   5   4      566.56      600.09      3.40 o 
  -4   5   4      313.69      314.59      2.87 o 
  -3   5   4      274.52      241.95      2.76 o 
  -2   5   4      568.25      574.78      8.03 o 
  -1   5   4      511.91      468.72      3.55 o 
   0   5   4       49.74       31.11      2.06 o 
   1   5   4      322.48      373.27      4.09 o 
   2   5   4      516.98      516.32     18.98 o 
   3   5   4        8.66        9.88      1.83 o 
   4   5   4       91.51       90.31      2.75 o 
   5   5   4       33.84       31.84      1.84 o 
   6   5   4       12.72       11.96      1.82 o 
   7   5   4        4.00        4.98      1.88 o 
   8   5   4        0.84        1.77      1.96 o 
  -9   6   4        5.09        7.45      2.30 o 
  -8   6   4       35.73       42.85      3.78 o 
  -7   6   4        5.55       10.01      1.90 o 
  -6   6   4       31.69       25.30      2.01 o 
  -5   6   4       58.53       64.69      2.08 o 
  -4   6   4      164.47      168.76      2.37 o 
  -3   6   4      530.08      541.95      3.50 o 
  -2   6   4      104.17      105.54      2.34 o 
  -1   6   4       19.01       22.99      1.99 o 
   0   6   4        2.31        5.46      1.94 o 
   1   6   4      265.51      263.43      9.08 o 
   2   6   4        0.34        0.41      1.72 o 
   3   6   4       86.42       89.41      2.78 o 
   4   6   4      614.74      637.69     31.13 o 
   5   6   4        0.98        2.09      1.79 o 
   6   6   4        8.47        8.67      1.84 o 
   7   6   4        3.40        2.12      1.96 o 
   8   6   4      379.62      438.77      3.15 o 
  -9   7   4       11.97       14.85      2.06 o 
  -8   7   4        0.16       -1.14      2.13 o 
  -7   7   4       69.50       50.73      3.94 o 
  -6   7   4      354.66      329.51      2.94 o 
  -5   7   4      193.03      195.06      2.43 o 
  -4   7   4       50.11       46.84      1.98 o 
  -3   7   4      151.14      155.05      2.61 o 
  -2   7   4      477.05      468.89      3.15 o 
  -1   7   4        3.30        2.84      1.76 o 
   0   7   4       38.83       47.78      2.21 o 
   1   7   4      169.55      170.61      3.18 o 
   2   7   4      537.57      521.23     13.65 o 
   3   7   4      698.97      715.02      6.58 o 
   4   7   4       25.40       31.70      2.06 o 
   5   7   4       16.10       17.76      1.92 o 
   6   7   4       22.21       20.31      1.93 o 
   7   7   4        1.30        4.60      2.10 o 
  -8   8   4       11.17        7.66      2.25 o 
  -7   8   4        1.76        2.36      2.16 o 
  -6   8   4       40.25       48.78      2.21 o 
  -5   8   4        0.75        1.43      2.00 o 
  -4   8   4        2.04        6.12      2.03 o 
  -3   8   4      231.06      221.09      2.51 o 
  -2   8   4       75.62       69.55      2.12 o 
  -1   8   4       27.53       24.01      1.96 o 
   0   8   4       32.70       36.09      1.96 o 
   1   8   4       54.66       65.06      2.23 o 
   2   8   4      304.57      299.55     16.63 o 
   3   8   4      183.21      202.90     11.51 o 
   4   8   4       27.13       25.49      2.12 o 
   5   8   4       10.45       10.49      2.02 o 
   6   8   4        6.91        7.68      1.99 o 
  -7   9   4        0.37        0.18      2.20 o 
  -6   9   4        0.71        1.84      2.22 o 
  -5   9   4      100.27      108.09      2.50 o 
  -4   9   4       37.03       38.00      2.07 o 
  -3   9   4       10.49       13.00      1.94 o 
  -2   9   4       26.26       27.63      1.97 o 
  -1   9   4      721.99      719.55      8.56 o 
   0   9   4        2.26        2.80      1.96 o 
   1   9   4       53.29       46.75      2.48 o 
   2   9   4        4.42        3.56      2.09 o 
   3   9   4       57.88       44.40      1.97 o 
   4   9   4      121.23      102.07      2.44 o 
   5   9   4       86.52       76.25      2.13 o 
   6   9   4        1.92        3.76      2.22 o 
  -6  10   4       14.90       19.14      4.67 o 
  -5  10   4       57.86       56.67      2.26 o 
  -4  10   4        0.36        1.90      1.97 o 
  -3  10   4      158.33      157.95      5.86 o 
  -2  10   4        3.57        3.38      2.01 o 
  -1  10   4       55.00       50.95      1.96 o 
   0  10   4      148.58      149.43      2.23 o 
   1  10   4      625.03      643.30      3.24 o 
   2  10   4      161.66      145.91     32.98 o 
   3  10   4       35.06       25.91      4.88 o 
   4  10   4      134.25      117.07     14.23 o 
   5  10   4       22.91       19.33      3.42 o 
  -5  11   4        0.27        1.93      2.15 o 
  -4  11   4        1.44        1.54      2.12 o 
  -3  11   4        7.22        6.55      2.05 o 
  -2  11   4        0.33        1.43      1.90 o 
  -1  11   4       40.91       46.31      1.99 o 
   0  11   4       90.32       95.58      2.26 o 
   1  11   4        6.26        2.21      1.90 o 
   2  11   4       21.62       24.89      1.97 o 
   3  11   4        2.31        3.96      2.16 o 
  -2  12   4        0.42        0.64      2.01 o 
  -1  12   4       21.25       23.10      2.06 o 
   0  12   4      278.84      272.24      3.17 o 
   1  12   4       52.15       49.04      1.99 o 
 -10   1   5       12.40       13.66      1.98 o 
  -9   1   5        0.49        0.65      1.93 o 
  -8   1   5      136.05      140.73      2.20 o 
  -7   1   5      288.30      257.99      2.62 o 
  -6   1   5      153.41      158.47      2.49 o 
  -5   1   5      207.88      184.69      2.34 o 
  -4   1   5      572.95      575.56      4.33 o 
  -3   1   5      695.05      772.94      5.75 o 
  -2   1   5      217.85      215.02      2.76 o 
  -1   1   5      538.80      526.69      4.39 o 
   0   1   5     5426.70     5176.09     11.00 o 
   1   1   5      498.60      570.84      3.77 o 
   2   1   5      195.12      211.44      3.16 o 
   3   1   5      457.99      510.26     10.03 o 
   4   1   5       54.67       70.83      2.09 o 
   5   1   5       68.18       59.65      2.02 o 
   6   1   5      491.93      500.86      5.69 o 
   7   1   5      148.83      145.09      2.20 o 
   8   1   5        0.01        1.51      1.91 o 
 -10   2   5       33.06       33.63      5.05 o 
  -9   2   5       46.45       49.78      2.06 o 
  -8   2   5        2.88        1.81      1.85 o 
  -7   2   5       78.37       72.33      1.94 o 
  -6   2   5       63.30       60.70      2.00 o 
  -5   2   5       91.99       88.19      1.98 o 
  -4   2   5       31.04       13.16      1.97 o 
  -3   2   5      100.06       84.06      2.25 o 
  -2   2   5      594.84      505.56      3.62 o 
  -1   2   5      414.31      384.30      3.32 o 
   0   2   5      536.33      544.90      3.79 o 
   1   2   5       90.07       95.82      2.33 o 
   2   2   5      381.60      481.26      3.54 o 
   3   2   5       29.92       33.05      2.02 o 
   4   2   5        4.16        4.72      1.41 o 
   5   2   5       28.29       30.24      1.83 o 
   6   2   5      285.87      304.71      2.79 o 
   7   2   5        1.29        3.82      1.90 o 
   8   2   5        0.63        1.94      1.89 o 
 -10   3   5       30.33       37.05      6.31 o 
  -9   3   5      230.67      234.09      7.52 o 
  -8   3   5      351.20      316.83      3.73 o 
  -7   3   5        0.03        3.46      1.84 o 
  -6   3   5       19.63       17.65      1.82 o 
  -5   3   5       68.10       73.68      1.96 o 
  -4   3   5     1377.39     1470.14     23.23 o 
  -3   3   5      315.24      335.40      3.06 o 
  -2   3   5        5.71        9.74      2.11 o 
  -1   3   5      310.78      283.20      9.64 o 
   0   3   5     4357.59     4454.39     21.58 o 
   1   3   5      259.36      303.33      3.09 o 
   2   3   5        0.87        2.73      1.88 o 
   3   3   5       27.20       24.10      1.84 o 
   4   3   5       14.09       16.85      1.77 o 
   5   3   5      807.22      811.70      4.07 o 
   6   3   5      107.99      106.47      3.29 o 
   7   3   5       10.84       10.91      1.82 o 
   8   3   5       47.44       52.44      1.98 o 
 -10   4   5       61.93       60.04     12.46 o 
  -9   4   5        1.44        2.84      1.84 o 
  -8   4   5        6.49       11.45      1.89 o 
  -7   4   5        4.53        7.79      1.87 o 
  -6   4   5      173.45      181.87      2.34 o 
  -5   4   5       34.14       44.64      1.77 o 
  -4   4   5       24.76       26.77      1.94 o 
  -3   4   5       39.46       33.23      3.39 o 
  -2   4   5      201.70      188.60      2.67 o 
  -1   4   5      383.83      360.22      7.47 o 
   0   4   5      159.58      176.37      2.61 o 
   1   4   5       12.49       14.05      1.95 o 
   2   4   5      264.63      292.07      2.84 o 
   3   4   5        0.97        5.36      1.86 o 
   4   4   5      467.35      493.19      3.16 o 
   5   4   5      796.77      836.08     11.95 o 
   6   4   5        7.54        7.14      1.90 o 
   7   4   5        5.67        5.60      1.91 o 
   8   4   5        3.03        2.28      1.94 o 
 -10   5   5      173.38      151.03     27.49 o 
  -9   5   5       18.51       18.02      3.36 o 
  -8   5   5       71.56       70.50      2.27 o 
  -7   5   5       77.82       91.35      2.14 o 
  -6   5   5       12.15       14.17      1.86 o 
  -5   5   5      173.88      166.89      2.34 o 
  -4   5   5        2.33        3.54      1.69 o 
  -3   5   5     1302.45     1272.89     11.07 o 
  -2   5   5      297.65      292.11      2.81 o 
  -1   5   5       93.14      118.14      2.35 o 
   0   5   5       21.46       30.56      1.99 o 
   1   5   5      173.38      206.67      3.67 o 
   2   5   5       11.02       14.72      1.80 o 
   3   5   5       11.86       11.57      1.87 o 
   4   5   5     1902.93     1894.81     24.70 o 
   5   5   5       49.56       50.91      1.94 o 
   6   5   5        9.82       13.18      1.85 o 
   7   5   5       16.75       18.51      2.12 o 
   8   5   5       64.27       62.37      2.45 o 
  -9   6   5      140.99      126.06     17.39 o 
  -8   6   5       32.79       32.17      2.04 o 
  -7   6   5      179.91      159.79      4.35 o 
  -6   6   5        0.65        2.17      1.93 o 
  -5   6   5       48.58       48.84      2.06 o 
  -4   6   5        7.78       13.64      1.85 o 
  -3   6   5        0.00        0.64      1.97 o 
  -2   6   5      611.23      625.24      6.88 o 
  -1   6   5      522.66      542.37      3.57 o 
   0   6   5       31.10       33.75      2.04 o 
   1   6   5       75.20       75.53      4.16 o 
   2   6   5        3.43        3.41      1.86 o 
   3   6   5     2030.33     2034.39     61.89 o 
   4   6   5      156.57      156.75      2.26 o 
   5   6   5      214.71      206.96      4.52 o 
   6   6   5        0.11        1.15      1.87 o 
   7   6   5        0.14        0.71      1.95 o 
  -9   7   5        1.18        1.14      2.22 o 
  -8   7   5        3.25        5.04      1.97 o 
  -7   7   5        0.28        2.72      2.02 o 
  -6   7   5        3.62        8.34      1.96 o 
  -5   7   5       53.73       58.87      2.25 o 
  -4   7   5        0.48        1.05      2.04 o 
  -3   7   5        7.42       14.82      1.92 o 
  -2   7   5       44.06       47.66      1.87 o 
  -1   7   5       35.32       31.94      2.10 o 
   0   7   5      121.61      128.25      3.08 o 
   1   7   5        1.54        2.66      1.86 o 
   2   7   5       42.72       45.12      2.02 o 
   3   7   5      114.17      122.18      3.73 o 
   4   7   5        8.83        9.83      1.99 o 
   5   7   5       12.21       13.23      1.92 o 
   6   7   5       26.05       26.85      2.04 o 
   7   7   5       25.12       32.62      2.11 o 
  -8   8   5       13.38       10.59      2.13 o 
  -7   8   5       48.55       45.74      2.23 o 
  -6   8   5      119.79       91.77      2.35 o 
  -5   8   5      291.75      281.37      2.96 o 
  -4   8   5      216.86      237.28      2.78 o 
  -3   8   5      477.88      460.34      6.23 o 
  -2   8   5      505.86      525.71      3.29 o 
  -1   8   5       25.89       31.07      1.94 o 
   0   8   5      152.09      170.19      2.68 o 
   1   8   5      431.97      423.38     12.01 o 
   2   8   5     1285.65     1294.99     48.24 o 
   3   8   5      403.44      416.46      9.49 o 
   4   8   5       18.07       18.61      2.03 o 
   5   8   5       19.47       19.27      2.00 o 
   6   8   5        0.38        1.97      2.11 o 
  -7   9   5       33.83       37.72      7.03 o 
  -6   9   5        1.46        3.14      2.16 o 
  -5   9   5        7.96        9.55      2.11 o 
  -4   9   5       34.68       34.19      1.98 o 
  -3   9   5       18.64       17.29      2.03 o 
  -2   9   5        0.00        2.78      1.81 o 
  -1   9   5      280.58      287.38      3.21 o 
   0   9   5        5.60        5.69      1.88 o 
   1   9   5        1.46        2.36      2.17 o 
   2   9   5       16.95       18.14      2.18 o 
   3   9   5      138.41      131.13      4.22 o 
   4   9   5       27.36       22.43      2.25 o 
   5   9   5       13.96       16.70      1.92 o 
  -6  10   5        9.21        3.88      2.29 o 
  -5  10   5        1.91        2.45      1.94 o 
  -4  10   5      190.99      179.91      7.08 o 
  -3  10   5        7.71        7.68      2.07 o 
  -2  10   5        4.99        5.88      2.03 o 
  -1  10   5      103.98      115.52      2.37 o 
   0  10   5        2.10        3.30      2.05 o 
   1  10   5       77.63       79.74      2.79 o 
   2  10   5       12.53       10.10      2.75 o 
   3  10   5       91.80       77.68     16.84 o 
   4  10   5       21.21       18.08      2.32 o 
  -5  11   5       30.05       21.97      6.12 o 
  -4  11   5        0.81        1.28      2.15 o 
  -3  11   5       52.07       58.14      2.26 o 
  -2  11   5       16.82       16.70      2.19 o 
  -1  11   5       36.24       34.99      1.99 o 
   0  11   5       22.00       21.00      1.97 o 
   1  11   5        0.19        0.72      1.98 o 
   2  11   5        0.42        1.45      1.96 o 
   3  11   5        0.64        1.78      2.32 o 
  -2  12   5        4.39        6.54      2.03 o 
  -1  12   5        2.64        2.43      1.95 o 
   0  12   5        8.62       11.99      2.03 o 
 -10   0   6        0.01        0.96      2.41 o 
  -9   0   6      156.91      162.29      3.11 o 
  -8   0   6      337.46      314.76      3.76 o 
  -7   0   6     1644.49     1767.53      6.96 o 
  -6   0   6        3.57        6.36      2.15 o 
  -5   0   6       13.00       24.22      2.54 o 
  -4   0   6      943.27      843.29      5.65 o 
  -3   0   6      492.42      475.61      4.72 o 
  -2   0   6      397.29      368.55      4.32 o 
  -1   0   6       35.03       48.12      2.91 o 
   0   0   6      425.66      475.63      5.20 o 
   1   0   6      103.14      114.18      3.33 o 
   2   0   6      551.58      578.02      4.89 o 
   3   0   6      571.41      599.68      4.97 o 
   4   0   6      255.30      264.08      3.64 o 
   5   0   6      180.79      198.08      3.54 o 
   6   0   6        0.00        2.77      2.83 o 
   7   0   6        2.34        5.37      2.96 o 
   8   0   6       98.55       79.18      3.59 o 
 -10   1   6        3.52        7.69      1.78 o 
  -9   1   6       13.35       18.39      1.92 o 
  -8   1   6      598.03      623.90      6.04 o 
  -7   1   6     1060.94     1018.78      3.90 o 
  -6   1   6      137.90      109.56      2.03 o 
  -5   1   6      104.29      116.12      2.10 o 
  -4   1   6      732.33      778.56      5.34 o 
  -3   1   6      534.00      656.12      5.80 o 
  -2   1   6     1560.89     1489.38     13.73 o 
  -1   1   6       35.70       41.22      2.00 o 
   0   1   6       63.05       65.75      2.22 o 
   1   1   6     1280.09     1468.58     31.13 o 
   2   1   6      979.16     1103.04      5.17 o 
   3   1   6       30.43       35.94      1.92 o 
   4   1   6       42.53       46.30      2.00 o 
   5   1   6      117.48      127.78      2.33 o 
   6   1   6     1391.15     1431.88     22.51 o 
   7   1   6      409.23      430.57      2.96 o 
   8   1   6       23.63       21.70      4.12 o 
 -10   2   6       33.98       41.18      2.01 o 
  -9   2   6       10.97        8.63      1.91 o 
  -8   2   6      230.08      230.12      2.32 o 
  -7   2   6        5.69        9.01      1.85 o 
  -6   2   6       71.54       63.21      1.94 o 
  -5   2   6      184.26      206.74      2.35 o 
  -4   2   6       19.62       24.53      1.96 o 
  -3   2   6      383.31      413.91      4.63 o 
  -2   2   6      124.58      109.89      2.25 o 
  -1   2   6       78.16       82.38      2.23 o 
   0   2   6      965.16      994.57      6.21 o 
   1   2   6      102.88      106.35      2.39 o 
   2   2   6        2.31        6.56      1.90 o 
   3   2   6      471.03      413.38      7.02 o 
   4   2   6       43.64       45.48      2.10 o 
   5   2   6      107.32      131.22      2.09 o 
   6   2   6      136.47      139.73      3.33 o 
   7   2   6        1.31        3.59      1.94 o 
   8   2   6        0.00        0.39      2.06 o 
 -10   3   6      216.33      212.46     44.39 o 
  -9   3   6      150.36      157.62      2.36 o 
  -8   3   6      306.89      358.72      2.77 o 
  -7   3   6       16.22       20.69      1.91 o 
  -6   3   6      199.85      192.38      5.22 o 
  -5   3   6       43.66       31.86      1.79 o 
  -4   3   6     1035.72     1121.58      5.77 o 
  -3   3   6       74.62       68.67      2.19 o 
  -2   3   6       35.50       34.92      2.12 o 
  -1   3   6     1462.21     1529.00     33.01 o 
   0   3   6     2349.41     2586.33      6.88 o 
   1   3   6     3447.25     3861.51     13.28 o 
   2   3   6      296.76      306.46      2.88 o 
   3   3   6       60.81       72.97      2.14 o 
   4   3   6      447.93      413.40      4.52 o 
   5   3   6      826.59      872.59      6.20 o 
   6   3   6       53.53       47.54      2.11 o 
   7   3   6       58.08       57.54      2.79 o 
   8   3   6       32.28       29.40      2.17 o 
 -10   4   6        6.07        2.92      2.02 o 
  -9   4   6        0.76        2.74      1.95 o 
  -8   4   6      106.56       92.26      2.15 o 
  -7   4   6       77.09       92.13      2.12 o 
  -6   4   6        4.78        4.62      1.76 o 
  -5   4   6        5.33        5.81      1.68 o 
  -4   4   6      143.28      129.19      2.20 o 
  -3   4   6       11.33       11.30      1.95 o 
  -2   4   6       25.02       32.93      2.08 o 
  -1   4   6      373.29      447.29     10.74 o 
   0   4   6        3.51        8.51      1.97 o 
   1   4   6        1.51        6.16      1.78 o 
   2   4   6       30.46       25.81      1.87 o 
   3   4   6      189.11      196.59      4.19 o 
   4   4   6      334.60      332.29      2.63 o 
   5   4   6       27.42       29.85      1.84 o 
   6   4   6       12.76        9.50      1.70 o 
   7   4   6        2.04        2.60      1.88 o 
   8   4   6        2.63        4.52      1.98 o 
 -10   5   6       98.90       92.78     22.24 o 
  -9   5   6      124.98      116.77     10.48 o 
  -8   5   6        6.44        7.05      1.90 o 
  -7   5   6      101.34       91.84      2.13 o 
  -6   5   6       38.49       56.30      1.93 o 
  -5   5   6       21.45       26.33      1.87 o 
  -4   5   6      104.82       99.10      2.14 o 
  -3   5   6      359.77      346.54      2.98 o 
  -2   5   6      139.89      149.82      2.77 o 
  -1   5   6      821.75      855.93     25.13 o 
   0   5   6      616.91      657.81     11.68 o 
   1   5   6      546.07      572.72      9.49 o 
   2   5   6        6.54        8.05      1.77 o 
   3   5   6      236.49      254.56      2.71 o 
   4   5   6     1302.73     1302.89      4.62 o 
   5   5   6        1.03        2.40      1.79 o 
   6   5   6       55.14       59.08      2.00 o 
   7   5   6       10.75       12.15      1.93 o 
  -9   6   6       12.80       18.20      2.91 o 
  -8   6   6        3.73        5.78      1.94 o 
  -7   6   6       32.66       44.79      3.03 o 
  -6   6   6        7.21        8.28      1.93 o 
  -5   6   6       68.47       74.87      2.07 o 
  -4   6   6       28.33       31.61      1.97 o 
  -3   6   6      170.97      172.08      2.50 o 
  -2   6   6      701.72      648.57      8.59 o 
  -1   6   6       18.37       19.25      1.97 o 
   0   6   6      169.41      167.55      4.85 o 
   1   6   6       53.89       45.47      2.85 o 
   2   6   6      422.41      383.71     16.21 o 
   3   6   6       96.30      102.99      2.35 o 
   4   6   6      142.13      153.47      5.83 o 
   5   6   6        7.68        6.18      1.83 o 
   6   6   6        1.33        1.13      1.95 o 
   7   6   6        2.57        6.73      2.12 o 
  -9   7   6       19.97       13.89      2.17 o 
  -8   7   6        5.29        5.26      2.01 o 
  -7   7   6        1.47        0.59      2.03 o 
  -6   7   6      127.76      134.04      2.29 o 
  -5   7   6      144.03      142.40      2.34 o 
  -4   7   6      107.49      106.02      3.99 o 
  -3   7   6      255.05      297.72      5.00 o 
  -2   7   6      835.76      841.90     16.16 o 
  -1   7   6       82.77       81.48      2.30 o 
   0   7   6        0.33        1.97      1.98 o 
   1   7   6      497.42      471.87     16.95 o 
   2   7   6      277.79      276.07      8.91 o 
   3   7   6      505.00      506.59     13.15 o 
   4   7   6      158.36      163.73     11.61 o 
   5   7   6       51.54       58.40      2.08 o 
   6   7   6      100.84      104.69      2.37 o 
  -8   8   6        0.75        1.21      2.31 o 
  -7   8   6        1.94        4.10      2.10 o 
  -6   8   6        6.00        5.65      1.99 o 
  -5   8   6       41.46       49.23      2.21 o 
  -4   8   6       22.54       22.76      2.18 o 
  -3   8   6       69.35       77.28      2.32 o 
  -2   8   6       29.66       39.28      2.06 o 
  -1   8   6        9.65        6.27      1.80 o 
   0   8   6        5.08        6.77      2.03 o 
   1   8   6       19.38       18.96      2.09 o 
   2   8   6       45.89       51.04      2.22 o 
   3   8   6       14.09       15.66      1.91 o 
   4   8   6      112.93      108.37      5.02 o 
   5   8   6        0.37        1.83      2.00 o 
   6   8   6        2.00        3.98      2.06 o 
  -7   9   6       27.53       28.40      2.82 o 
  -6   9   6       14.78       13.77      2.15 o 
  -5   9   6       10.41       16.07      2.22 o 
  -4   9   6      151.96      147.36      2.33 o 
  -3   9   6       22.85       22.45      2.02 o 
  -2   9   6       35.16       35.07      1.99 o 
  -1   9   6       34.18       28.79      2.41 o 
   0   9   6       42.52       40.12      2.05 o 
   1   9   6      172.94      177.22      9.37 o 
   2   9   6       20.57       17.99      2.08 o 
   3   9   6       14.85       14.26      2.13 o 
   4   9   6      103.50      102.40      3.81 o 
   5   9   6       29.04       34.51      2.20 o 
  -6  10   6        0.39        0.72      2.09 o 
  -5  10   6       18.34       10.81      2.05 o 
  -4  10   6        3.82        5.18      2.06 o 
  -3  10   6       41.53       38.23      2.16 o 
  -2  10   6       45.55       51.86      2.10 o 
  -1  10   6       25.85       28.19      1.68 o 
   0  10   6       45.02       52.43      2.13 o 
   1  10   6       82.29       72.55     16.19 o 
   2  10   6        8.66        9.80      2.22 o 
   3  10   6       70.88       58.67     15.57 o 
   4  10   6       29.98       21.69      2.37 o 
  -5  11   6        0.85        3.16      1.98 o 
  -4  11   6        4.22        3.74      2.14 o 
  -3  11   6       17.56       24.19      2.17 o 
  -2  11   6       15.38       13.96      2.15 o 
  -1  11   6        1.78        1.24      2.15 o 
   0  11   6       35.61       33.87      1.99 o 
   1  11   6        3.16        3.08      1.91 o 
   2  11   6        0.68        1.71      2.58 o 
  -1  12   6        0.05        0.21      1.99 o 
 -11   1   7        0.16        1.58      2.04 o 
 -10   1   7        3.90        5.88      2.01 o 
  -9   1   7      251.74      260.46      2.88 o 
  -8   1   7       58.98       63.69      2.00 o 
  -7   1   7       18.00       16.79      1.87 o 
  -6   1   7      164.94      165.55      2.22 o 
  -5   1   7      125.93      111.91      2.11 o 
  -4   1   7      290.51      325.00      6.14 o 
  -3   1   7        0.05        4.26      1.84 o 
  -2   1   7      235.15      277.57      2.79 o 
  -1   1   7      856.56      877.50      4.23 o 
   0   1   7        7.27       14.89      2.04 o 
   1   1   7     1618.21     1975.45     19.50 o 
   2   1   7      473.64      448.04      3.16 o 
   3   1   7      464.61      557.08      8.50 o 
   4   1   7        6.07        5.96      1.84 o 
   5   1   7      293.74      278.16      2.80 o 
   6   1   7        4.03        2.94      2.02 o 
   7   1   7       85.10       77.95      2.24 o 
   8   1   7       26.76       28.19      3.47 o 
 -10   2   7      187.81      188.78      4.31 o 
  -9   2   7        0.85        0.56      1.94 o 
  -8   2   7       58.67       59.51      2.08 o 
  -7   2   7       67.51       64.98      2.02 o 
  -6   2   7     1027.16      992.15     14.68 o 
  -5   2   7        0.07        1.42      1.72 o 
  -4   2   7       92.04       93.62      2.11 o 
  -3   2   7      683.57      623.76      3.53 o 
  -2   2   7        3.98        7.69      1.95 o 
  -1   2   7      481.25      489.92      3.44 o 
   0   2   7        1.12        4.36      2.10 o 
   1   2   7      476.91      538.11      7.17 o 
   2   2   7      622.59      648.83      3.67 o 
   3   2   7        1.86        3.20      1.80 o 
   4   2   7       27.94       31.30      1.99 o 
   5   2   7       39.41       39.94      1.62 o 
   6   2   7       52.63       56.90      2.05 o 
   7   2   7       43.45       50.84      2.09 o 
   8   2   7       13.92       13.66      2.09 o 
 -10   3   7       66.11       63.86      4.97 o 
  -9   3   7      149.80      142.86      2.30 o 
  -8   3   7      142.12      136.44      2.25 o 
  -7   3   7      179.78      165.46      2.34 o 
  -6   3   7      636.25      656.26     14.53 o 
  -5   3   7       23.86       35.29      1.83 o 
  -4   3   7       58.18       72.10      2.00 o 
  -3   3   7      169.14      161.01      2.45 o 
  -2   3   7      973.42     1112.37      4.61 o 
  -1   3   7      438.32      433.17      3.67 o 
   0   3   7     3096.88     3370.40     37.33 o 
   1   3   7       78.20       76.27      2.12 o 
   2   3   7      699.13      677.40     12.43 o 
   3   3   7       24.36       28.64      1.88 o 
   4   3   7      828.70      866.41     16.09 o 
   5   3   7      826.35      880.86      5.22 o 
   6   3   7        0.44       -0.22      1.85 o 
   7   3   7      302.93      333.65      2.81 o 
   8   3   7       87.56       76.87      2.28 o 
 -10   4   7        4.24        7.60      2.08 o 
  -9   4   7       58.88       64.69      2.39 o 
  -8   4   7       17.57       16.41      1.86 o 
  -7   4   7      116.03      112.49      2.19 o 
  -6   4   7       30.21       21.82      1.85 o 
  -5   4   7      411.65      415.05      4.18 o 
  -4   4   7       13.24       11.20      1.82 o 
  -3   4   7      132.04      131.40      2.20 o 
  -2   4   7      119.86      129.21      2.20 o 
  -1   4   7      187.80      222.17     10.48 o 
   0   4   7        5.64        9.08      1.79 o 
   1   4   7      224.79      243.09      4.29 o 
   2   4   7       29.27       38.77      1.98 o 
   3   4   7       11.44       10.00      1.87 o 
   4   4   7       69.61       65.75      1.96 o 
   5   4   7       98.67      103.71      2.79 o 
   6   4   7       41.20       45.27      1.94 o 
   7   4   7        1.61        1.28      1.97 o 
 -10   5   7      269.72      231.97     64.40 o 
  -9   5   7       22.45       25.49      2.07 o 
  -8   5   7       14.47       13.08      1.91 o 
  -7   5   7       37.34       42.11      1.93 o 
  -6   5   7      194.41      151.52      2.32 o 
  -5   5   7      723.25      735.06      3.53 o 
  -4   5   7       12.03       10.73      1.83 o 
  -3   5   7       24.59       34.37      1.91 o 
  -2   5   7     1896.47     2020.50     30.69 o 
  -1   5   7       43.67       57.08      2.02 o 
   0   5   7      151.50      165.03      5.73 o 
   1   5   7       83.10       93.25      2.05 o 
   2   5   7      115.98      108.17      2.18 o 
   3   5   7      594.40      633.39      3.52 o 
   4   5   7      248.02      258.99      2.48 o 
   5   5   7      199.38      204.85      2.34 o 
   6   5   7       81.52       76.99      4.06 o 
   7   5   7       12.80       13.73      1.99 o 
  -9   6   7        7.20        6.32      2.03 o 
  -8   6   7        3.36        4.26      1.92 o 
  -7   6   7       25.48       29.14      1.96 o 
  -6   6   7       12.11       10.70      1.83 o 
  -5   6   7        0.10        1.35      1.82 o 
  -4   6   7      125.68      130.18      2.21 o 
  -3   6   7      390.84      386.05      2.98 o 
  -2   6   7       91.60       88.98      3.28 o 
  -1   6   7       35.93       32.53      2.00 o 
   0   6   7      115.79      126.97      2.25 o 
   1   6   7       33.91       32.34      2.73 o 
   2   6   7       54.74       56.78      2.11 o 
   3   6   7       10.00       14.66      2.03 o 
   4   6   7        2.25        4.39      1.77 o 
   5   6   7        4.97        5.30      1.85 o 
   6   6   7        3.06        4.36      1.89 o 
   7   6   7        9.19        9.44      2.11 o 
  -9   7   7        4.54        4.73      2.10 o 
  -8   7   7       28.55       19.10      2.03 o 
  -7   7   7        3.14        3.48      2.00 o 
  -6   7   7       20.64       24.09      1.97 o 
  -5   7   7        0.38        0.95      1.90 o 
  -4   7   7       17.58       16.37      2.03 o 
  -3   7   7      188.56      191.67      5.23 o 
  -2   7   7       55.34       63.79      3.45 o 
  -1   7   7       30.59       32.64      1.88 o 
   0   7   7       80.66       82.24      2.06 o 
   1   7   7      132.88      125.92      7.33 o 
   2   7   7       51.75       48.93      1.93 o 
   3   7   7       16.99       15.90      1.93 o 
   4   7   7       35.88       36.60      1.97 o 
   5   7   7       17.09       20.34      2.04 o 
   6   7   7       11.90       13.93      2.07 o 
  -8   8   7       45.82       44.60      4.29 o 
  -7   8   7       89.79       93.08      2.29 o 
  -6   8   7        0.19       -0.05      1.96 o 
  -5   8   7       88.25       89.09      2.32 o 
  -4   8   7       55.86       52.24      2.10 o 
  -3   8   7        0.89        6.03      2.01 o 
  -2   8   7        4.62       11.38      2.14 o 
  -1   8   7       22.95       27.42      2.14 o 
   0   8   7       13.01       17.41      2.08 o 
   1   8   7       10.48        9.57      1.98 o 
   2   8   7      206.21      187.23     10.03 o 
   3   8   7      137.74      135.23      4.62 o 
   4   8   7       14.36       16.53      2.23 o 
   5   8   7        0.62        1.26      1.97 o 
  -7   9   7       68.04       63.07      6.08 o 
  -6   9   7        0.93        3.25      2.12 o 
  -5   9   7       25.51       27.34      2.28 o 
  -4   9   7       15.52       13.18      2.01 o 
  -3   9   7      167.29      168.66      2.43 o 
  -2   9   7        1.68        1.83      1.89 o 
  -1   9   7       96.64       91.91      5.88 o 
   0   9   7      144.93      133.64      7.41 o 
   1   9   7       77.09       77.93      3.47 o 
   2   9   7       39.58       38.34      2.57 o 
   3   9   7       29.44       28.35      2.41 o 
   4   9   7        1.12        2.68      2.20 o 
  -6  10   7       14.14       13.02      2.20 o 
  -5  10   7        0.21        3.12      1.84 o 
  -4  10   7      137.65      123.50      9.62 o 
  -3  10   7       25.27       26.52      2.28 o 
  -2  10   7        9.77       10.04      1.93 o 
  -1  10   7      159.57      158.63      7.38 o 
   0  10   7        0.42       -1.00      1.83 o 
   1  10   7        0.80        0.08      2.22 o 
   2  10   7       15.13       10.52      2.19 o 
   3  10   7        0.23        1.05      2.08 o 
  -4  11   7       10.37        8.24      3.70 o 
  -3  11   7       29.70       29.86      2.13 o 
  -2  11   7       87.08       92.64      2.33 o 
  -1  11   7       49.20       48.47      2.32 o 
   0  11   7        8.27        7.72      2.10 o 
   1  11   7       15.27       19.16      2.17 o 
   2  11   7       51.54       42.57     10.92 o 
 -11   0   8      134.06      153.16      3.37 o 
 -10   0   8      294.55      317.20      3.91 o 
  -9   0   8      358.97      315.69      3.73 o 
  -8   0   8      951.69      956.52      5.08 o 
  -7   0   8      841.28      817.39      4.94 o 
  -6   0   8      132.83      154.48      3.09 o 
  -5   0   8       16.39        7.27      2.40 o 
  -4   0   8      586.78      711.47      4.97 o 
  -3   0   8      300.47      381.92      4.27 o 
  -2   0   8      674.30      688.80      5.26 o 
  -1   0   8     2027.05     2157.93      8.51 o 
   0   0   8      205.50      233.38      3.68 o 
   1   0   8     1747.55     1885.07      7.78 o 
   2   0   8        4.38       15.66      2.49 o 
   3   0   8       25.86       21.93      2.43 o 
   4   0   8        1.85        2.06      2.60 o 
   5   0   8       78.88       86.98      3.20 o 
   6   0   8      168.01      176.87      3.65 o 
   7   0   8       54.87       41.05      2.96 o 
 -11   1   8       15.67       11.42      2.09 o 
 -10   1   8       12.24       10.61      1.92 o 
  -9   1   8       38.20       36.00      1.99 o 
  -8   1   8      627.50      639.09      3.18 o 
  -7   1   8      137.07      141.01      2.18 o 
  -6   1   8       10.24       12.87      1.67 o 
  -5   1   8       25.19       27.09      1.65 o 
  -4   1   8      329.25      364.66      4.95 o 
  -3   1   8     1276.94     1398.84     14.86 o 
  -2   1   8      273.92      287.02      4.46 o 
  -1   1   8       86.29       82.37      2.26 o 
   0   1   8      962.44     1032.16      5.35 o 
   1   1   8      387.57      499.62     10.14 o 
   2   1   8      696.19      777.19      6.83 o 
   3   1   8       84.24       95.68      2.10 o 
   4   1   8       25.99       32.16      1.90 o 
   5   1   8      614.24      639.10      7.03 o 
   6   1   8      901.04      923.07     16.80 o 
   7   1   8       88.12       92.27      4.56 o 
 -10   2   8       43.95       43.69      2.07 o 
  -9   2   8       95.87      109.61      2.12 o 
  -8   2   8      251.39      242.52      3.14 o 
  -7   2   8      584.12      549.38     10.50 o 
  -6   2   8        3.28        3.27      1.60 o 
  -5   2   8       11.25       12.34      1.59 o 
  -4   2   8       24.31       34.05      1.75 o 
  -3   2   8      144.84      163.45      2.27 o 
  -2   2   8     3984.47     4076.82     53.92 o 
  -1   2   8        1.19        8.33      1.99 o 
   0   2   8      659.35      686.22      8.86 o 
   1   2   8       93.60      121.64      2.18 o 
   2   2   8        0.66        2.16      1.78 o 
   3   2   8       81.11       81.97      2.01 o 
   4   2   8        4.27        8.85      1.87 o 
   5   2   8       48.06       50.11      3.02 o 
   6   2   8       42.53       43.63      1.98 o 
   7   2   8      167.15      182.65      3.39 o 
 -10   3   8      269.28      250.67      9.29 o 
  -9   3   8        7.80        7.55      1.74 o 
  -8   3   8       15.65       21.49      1.88 o 
  -7   3   8        7.76        9.94      1.60 o 
  -6   3   8      163.41      156.08      2.12 o 
  -5   3   8        1.65        1.37      1.60 o 
  -4   3   8      198.85      226.27      3.06 o 
  -3   3   8      150.71      158.47      2.68 o 
  -2   3   8     1935.55     1954.19      9.73 o 
  -1   3   8      203.29      228.43      3.33 o 
   0   3   8      131.95      139.54      4.43 o 
   1   3   8        0.21        0.59      1.71 o 
   2   3   8      188.13      203.05      3.19 o 
   3   3   8       59.86       73.59      2.00 o 
   4   3   8      213.66      222.20      5.11 o 
   5   3   8        0.50        0.22      1.78 o 
   6   3   8       82.49       87.76      2.06 o 
   7   3   8      206.18      198.26      2.55 o 
 -10   4   8        0.64        0.62      2.00 o 
  -9   4   8       25.79       20.87      2.00 o 
  -8   4   8       16.02       16.32      1.77 o 
  -7   4   8       43.44       41.97      1.85 o 
  -6   4   8      973.79      936.66     15.71 o 
  -5   4   8      913.22      837.03     11.58 o 
  -4   4   8       16.37       18.78      1.82 o 
  -3   4   8       33.46       29.94      1.75 o 
  -2   4   8        1.56        1.66      1.75 o 
  -1   4   8     1849.21     1924.58     55.61 o 
   0   4   8       93.58      106.72      2.15 o 
   1   4   8      266.78      270.49      7.16 o 
   2   4   8        7.02        7.78      1.77 o 
   3   4   8      245.10      273.68      2.68 o 
   4   4   8       32.73       36.36      1.89 o 
   5   4   8      288.40      279.81      3.47 o 
   6   4   8       10.00       10.76      1.87 o 
   7   4   8      102.76       92.11      2.32 o 
 -10   5   8       12.62        8.43      2.05 o 
  -9   5   8       17.46       14.36      2.02 o 
  -8   5   8       11.05        8.57      1.93 o 
  -7   5   8       31.80       26.54      1.91 o 
  -6   5   8       39.64       38.07      1.91 o 
  -5   5   8        4.67        6.62      1.82 o 
  -4   5   8      237.53      219.20      2.44 o 
  -3   5   8       95.15       85.42      2.08 o 
  -2   5   8       94.15       96.40      2.15 o 
  -1   5   8      520.47      604.47      3.39 o 
   0   5   8       80.46       89.37      2.10 o 
   1   5   8      375.82      381.20     12.40 o 
   2   5   8      118.02      133.63      6.38 o 
   3   5   8        5.01        7.80      2.00 o 
   4   5   8        6.31        6.04      1.78 o 
   5   5   8       24.66       26.21      1.94 o 
   6   5   8        4.28        7.76      1.89 o 
   7   5   8        5.23        8.31      2.16 o 
  -9   6   8       38.50       60.58      2.15 o 
  -8   6   8        5.78       13.37      2.02 o 
  -7   6   8        4.54        6.81      1.90 o 
  -6   6   8      239.27      240.18      2.49 o 
  -5   6   8      568.87      574.25      5.25 o 
  -4   6   8      256.46      250.37      2.57 o 
  -3   6   8        3.83        4.52      1.80 o 
  -2   6   8       49.23       45.51      2.02 o 
  -1   6   8      238.22      231.38      2.48 o 
   0   6   8       88.33      108.65      2.20 o 
   1   6   8      258.98      233.12      9.77 o 
   2   6   8       79.48       73.04      6.22 o 
   3   6   8       85.19       85.75      2.18 o 
   4   6   8      297.34      323.61      8.95 o 
   5   6   8       16.82       19.78      1.90 o 
   6   6   8       17.21       18.30      2.06 o 
  -9   7   8       76.77       81.65     11.72 o 
  -8   7   8        3.14        6.63      1.97 o 
  -7   7   8        1.69        2.34      1.80 o 
  -6   7   8       71.51       67.12      2.13 o 
  -5   7   8       24.64       18.05      2.02 o 
  -4   7   8      241.26      247.54      2.67 o 
  -3   7   8      109.42      101.55      3.33 o 
  -2   7   8       65.99       72.45      2.20 o 
  -1   7   8      305.90      291.00      4.06 o 
   0   7   8       54.15       64.29      2.03 o 
   1   7   8       61.72       61.32      2.24 o 
   2   7   8      123.11      116.42      6.52 o 
   3   7   8       32.20       33.37      2.09 o 
   4   7   8       29.64       30.65      1.99 o 
   5   7   8        0.01        1.27      1.98 o 
   6   7   8       29.36       35.99      2.25 o 
  -8   8   8       17.63       25.99      2.12 o 
  -7   8   8        9.11        9.49      1.84 o 
  -6   8   8        2.81        3.02      1.86 o 
  -5   8   8       42.09       38.79      2.00 o 
  -4   8   8      214.36      230.88      2.70 o 
  -3   8   8      124.53      129.30      2.46 o 
  -2   8   8       18.33       19.36      2.12 o 
  -1   8   8       32.66       40.07      2.15 o 
   0   8   8       19.32       21.43      2.07 o 
   1   8   8       46.14       47.98      2.09 o 
   2   8   8        0.01        0.68      1.87 o 
   3   8   8        6.41        8.66      2.03 o 
   4   8   8        1.37        4.04      2.04 o 
   5   8   8       56.14       56.75      6.62 o 
  -7   9   8       21.57       20.73      2.13 o 
  -6   9   8       26.36       29.77      2.64 o 
  -5   9   8      166.54      138.35     22.17 o 
  -4   9   8      100.55      101.22      9.80 o 
  -3   9   8       12.58        9.69      1.98 o 
  -2   9   8        0.09        2.32      1.88 o 
  -1   9   8       76.59       75.54      6.16 o 
   0   9   8       52.14       54.35      4.99 o 
   1   9   8        7.21        6.17      2.01 o 
   2   9   8        0.01        0.34      2.05 o 
   3   9   8       80.96       80.58      4.85 o 
   4   9   8        0.11        0.52      2.24 o 
  -6  10   8       12.64       16.38      2.48 o 
  -5  10   8       10.83        8.97      2.04 o 
  -4  10   8       44.01       44.40      3.71 o 
  -3  10   8       37.27       36.69      1.98 o 
  -2  10   8       37.37       38.14      2.45 o 
  -1  10   8       14.67       12.04      1.95 o 
   0  10   8        9.39        9.20      3.36 o 
   1  10   8       20.94       18.08      4.38 o 
   2  10   8       60.63       47.70     10.69 o 
   3  10   8        6.43        7.02      3.30 o 
  -4  11   8       20.29       24.46      7.13 o 
  -3  11   8       31.35       27.74      3.01 o 
  -2  11   8       22.15       23.12      2.09 o 
  -1  11   8        4.86        5.28      2.08 o 
   0  11   8       30.31       33.07      2.17 o 
   1  11   8       23.52       21.41      3.42 o 
 -11   1   9        5.19        6.58      1.93 o 
 -10   1   9        3.93        4.55      1.77 o 
  -9   1   9       82.17       81.31      2.04 o 
  -8   1   9       11.73       12.10      1.71 o 
  -7   1   9        2.85        3.09      1.79 o 
  -6   1   9      206.94      203.09      2.28 o 
  -5   1   9       72.86       66.11      1.86 o 
  -4   1   9      139.71      148.04      2.10 o 
  -3   1   9      350.34      336.34      5.24 o 
  -2   1   9        2.94        3.70      1.93 o 
  -1   1   9      356.77      383.32      2.98 o 
   0   1   9       81.47       77.38      1.93 o 
   1   1   9      158.69      135.52      3.18 o 
   2   1   9       18.89       28.84      1.88 o 
   3   1   9      178.82      210.40      3.48 o 
   4   1   9       72.07       64.77      2.10 o 
   5   1   9       84.50       81.88      2.15 o 
   6   1   9      186.00      180.91      3.27 o 
   7   1   9        5.45        6.86      2.07 o 
 -10   2   9       34.64       42.57      2.05 o 
  -9   2   9        4.31        6.65      1.90 o 
  -8   2   9       16.72       15.50      1.87 o 
  -7   2   9     1486.28     1459.90     21.61 o 
  -6   2   9       16.80       21.41      1.82 o 
  -5   2   9        6.30        5.72      1.70 o 
  -4   2   9      124.45      108.67      2.02 o 
  -3   2   9      540.20      602.00      3.28 o 
  -2   2   9        7.35        5.27      1.85 o 
  -1   2   9        9.26       15.36      1.85 o 
   0   2   9      228.17      265.07      6.30 o 
   1   2   9       47.07       54.56      1.95 o 
   2   2   9      663.38      743.01      3.64 o 
   3   2   9        1.14        1.49      1.76 o 
   4   2   9      119.08      103.35      6.14 o 
   5   2   9        1.86        1.97      1.81 o 
   6   2   9      123.43      126.11      2.31 o 
   7   2   9       75.53       73.38      2.27 o 
 -10   3   9       20.99       23.83      1.99 o 
  -9   3   9       67.52       65.42      2.09 o 
  -8   3   9       19.51       16.91      2.29 o 
  -7   3   9       35.11       32.44      1.90 o 
  -6   3   9       47.92       50.04      1.97 o 
  -5   3   9       42.84       42.27      1.93 o 
  -4   3   9        2.60        2.04      1.61 o 
  -3   3   9      150.33      162.58      2.25 o 
  -2   3   9       82.93       92.40      2.07 o 
  -1   3   9      161.81      157.14      2.22 o 
   0   3   9      152.29      132.34      2.26 o 
   1   3   9        5.81        4.02      1.74 o 
   2   3   9       85.81       86.11      2.13 o 
   3   3   9       11.82        9.12      1.74 o 
   4   3   9        0.42        1.54      1.93 o 
   5   3   9        1.43        2.59      1.85 o 
   6   3   9        4.95        6.31      1.54 o 
   7   3   9      134.87      129.68      2.42 o 
 -10   4   9       54.30       73.06      2.69 o 
  -9   4   9        3.26        4.42      1.81 o 
  -8   4   9        0.62        0.82      1.87 o 
  -7   4   9       52.37       59.54      1.98 o 
  -6   4   9     1470.03     1504.33     19.86 o 
  -5   4   9      139.93      123.92      2.17 o 
  -4   4   9      115.65      112.79      2.11 o 
  -3   4   9       50.57       57.34      1.88 o 
  -2   4   9      683.69      752.94      8.57 o 
  -1   4   9      600.18      634.94      7.36 o 
   0   4   9       13.09        8.18      1.77 o 
   1   4   9       92.71       95.38      2.06 o 
   2   4   9       13.55       12.18      1.88 o 
   3   4   9      384.32      399.60      2.96 o 
   4   4   9       54.36       55.50      2.00 o 
   5   4   9       10.02       10.50      1.83 o 
   6   4   9        2.74        2.49      1.91 o 
   7   4   9      185.03      175.87      3.12 o 
 -10   5   9       12.38       15.57      2.10 o 
  -9   5   9        0.96       -0.22      1.93 o 
  -8   5   9        1.11        1.97      1.77 o 
  -7   5   9        0.83        0.82      1.82 o 
  -6   5   9        1.65        1.71      1.73 o 
  -5   5   9      144.53      125.18      2.11 o 
  -4   5   9      105.15      104.10      2.06 o 
  -3   5   9       32.32       36.82      1.84 o 
  -2   5   9       64.70       70.22      1.99 o 
  -1   5   9       66.80       57.43      1.95 o 
   0   5   9       26.59       28.59      1.91 o 
   1   5   9       23.70       24.05      1.82 o 
   2   5   9      143.01      144.26      6.58 o 
   3   5   9       72.71       77.35      2.22 o 
   4   5   9       93.13       79.96      2.08 o 
   5   5   9        0.06        0.61      1.85 o 
   6   5   9        0.07        1.60      2.02 o 
  -9   6   9        8.27       14.91      2.07 o 
  -8   6   9       14.01       17.27      1.98 o 
  -7   6   9        4.49        2.71      1.79 o 
  -6   6   9       20.81       18.19      1.86 o 
  -5   6   9     2101.84     2092.94     20.69 o 
  -4   6   9      415.50      400.75      2.92 o 
  -3   6   9      195.23      179.32      2.38 o 
  -2   6   9      112.09      117.86      2.25 o 
  -1   6   9       91.34      100.79      2.11 o 
   0   6   9      377.40      375.46      2.81 o 
   1   6   9       41.75       38.58      2.73 o 
   2   6   9       41.38       39.89      3.51 o 
   3   6   9       38.53       39.05      2.99 o 
   4   6   9       71.97       65.30      2.89 o 
   5   6   9       16.09       16.94      1.94 o 
   6   6   9       90.99       86.83      2.24 o 
  -9   7   9        2.62        6.07      2.14 o 
  -8   7   9        0.52        1.48      2.03 o 
  -7   7   9        0.02        0.70      1.85 o 
  -6   7   9        6.57        5.21      1.90 o 
  -5   7   9       88.30       87.31      2.06 o 
  -4   7   9      300.01      287.67      4.13 o 
  -3   7   9       40.23       38.98      2.03 o 
  -2   7   9      139.06      139.95      6.75 o 
  -1   7   9       77.80       70.16      2.13 o 
   0   7   9      109.07       98.72      2.23 o 
   1   7   9      196.45      209.36      5.60 o 
   2   7   9        3.49        4.19      1.90 o 
   3   7   9       56.68       54.92      3.33 o 
   4   7   9       18.03       16.38      1.91 o 
   5   7   9        1.61        3.25      2.03 o 
  -8   8   9      198.97      236.67      7.05 o 
  -7   8   9       90.27       90.47      2.27 o 
  -6   8   9        0.78        0.76      1.87 o 
  -5   8   9      115.25      122.12      2.36 o 
  -4   8   9      356.47      356.87      4.63 o 
  -3   8   9      144.54      144.53      2.47 o 
  -2   8   9       26.98       23.13      2.11 o 
  -1   8   9      272.55      260.90      4.77 o 
   0   8   9        5.74        5.08      1.80 o 
   1   8   9      298.32      300.07      7.92 o 
   2   8   9       25.82       23.26      2.08 o 
   3   8   9      117.46      104.86      3.24 o 
   4   8   9      125.90      123.71      6.87 o 
  -7   9   9       10.65       14.29      2.19 o 
  -6   9   9       21.00       24.07      3.56 o 
  -5   9   9        8.49        8.91      2.03 o 
  -4   9   9      161.93      155.13     20.39 o 
  -3   9   9        4.98        6.20      2.16 o 
  -2   9   9        0.20        0.62      2.13 o 
  -1   9   9       60.55       54.01      7.43 o 
   0   9   9      196.50      179.69     16.53 o 
   1   9   9       29.31       28.08      2.23 o 
   2   9   9        1.03        4.75      2.07 o 
   3   9   9        8.10        9.20      2.21 o 
  -6  10   9        2.81        4.20      2.16 o 
  -5  10   9       64.61       72.08      3.41 o 
  -4  10   9        0.72        3.31      2.20 o 
  -3  10   9       54.67       60.01      4.97 o 
  -2  10   9       40.95       35.48      2.09 o 
  -1  10   9        1.04        3.36      1.98 o 
   0  10   9        4.21        1.32      2.16 o 
   1  10   9        0.00        0.23      1.98 o 
   2  10   9        1.29        2.08      2.25 o 
  -4  11   9        4.93        5.55      2.09 o 
  -3  11   9        8.46       13.43      2.09 o 
  -2  11   9        0.35        1.83      2.15 o 
  -1  11   9       48.45       56.78      2.24 o 
   0  11   9        8.93       11.82      2.96 o 
 -11   0  10       10.68       10.82      3.14 o 
 -10   0  10      108.76      133.94      3.25 o 
  -9   0  10      230.11      256.31      3.51 o 
  -8   0  10     1154.34     1249.13      5.66 o 
  -7   0  10        6.17        6.67      2.54 o 
  -6   0  10       87.48       89.12      2.79 o 
  -5   0  10      289.43      241.98      3.14 o 
  -4   0  10     2154.16     2400.07      7.85 o 
  -3   0  10       26.53       44.46      2.63 o 
  -2   0  10       39.75       30.47      2.65 o 
  -1   0  10      461.80      502.63      4.35 o 
   0   0  10      477.39      388.08      4.09 o 
   1   0  10      905.17     1021.62      5.54 o 
   2   0  10        1.24        0.77      2.49 o 
   3   0  10       26.77       33.95      2.69 o 
   4   0  10       13.98       20.84      2.44 o 
   5   0  10      282.75      282.37      3.90 o 
   6   0  10       21.98       22.86      3.00 o 
   7   0  10       25.56       20.78      3.31 o 
 -10   1  10        1.99        2.02      1.95 o 
  -9   1  10        5.41        7.98      1.67 o 
  -8   1  10        6.60        7.29      1.85 o 
  -7   1  10        4.72        7.18      1.79 o 
  -6   1  10        0.35        2.58      1.73 o 
  -5   1  10       83.87       91.48      1.89 o 
  -4   1  10       62.10       54.68      1.70 o 
  -3   1  10        4.72        8.48      1.73 o 
  -2   1  10       42.50       32.37      1.77 o 
  -1   1  10       23.24       16.80      1.82 o 
   0   1  10      272.98      291.71      3.16 o 
   1   1  10        9.72        9.31      1.78 o 
   2   1  10        1.65        2.52      1.65 o 
   3   1  10      118.16      119.11      2.17 o 
   4   1  10        1.94        3.84      1.64 o 
   5   1  10       13.40       16.15      2.03 o 
   6   1  10        7.69        8.56      2.14 o 
   7   1  10       29.04       25.54      3.79 o 
 -10   2  10       80.08       80.95      2.12 o 
  -9   2  10       26.41       29.66      1.95 o 
  -8   2  10      433.83      443.76      2.77 o 
  -7   2  10      822.57      780.67      8.81 o 
  -6   2  10        0.07        1.11      1.62 o 
  -5   2  10      270.75      305.60      2.42 o 
  -4   2  10       51.67       46.18      1.83 o 
  -3   2  10       56.81       92.84      1.94 o 
  -2   2  10      213.27      248.52      2.46 o 
  -1   2  10      855.39      890.55     10.48 o 
   0   2  10        9.54        5.39      1.70 o 
   1   2  10      239.92      269.24      2.52 o 
   2   2  10      301.13      313.07      2.70 o 
   3   2  10       31.11       34.98      2.01 o 
   4   2  10      123.83      117.39      6.31 o 
   5   2  10       16.57       15.55      2.09 o 
   6   2  10      141.84      144.61      2.50 o 
   7   2  10        0.00        2.70      2.02 o 
 -10   3  10        0.93        4.54      2.02 o 
  -9   3  10        0.00        1.31      1.88 o 
  -8   3  10       36.79       32.02      1.87 o 
  -7   3  10      370.23      393.30      6.77 o 
  -6   3  10        0.33        1.49      1.79 o 
  -5   3  10        2.05        3.20      1.76 o 
  -4   3  10      117.13      133.30      2.12 o 
  -3   3  10      476.78      452.70      4.65 o 
  -2   3  10       74.84       63.30      1.92 o 
  -1   3  10       29.31       38.30      1.88 o 
   0   3  10      137.99      145.82      2.14 o 
   1   3  10       17.52       27.57      1.76 o 
   2   3  10       79.48       73.76      2.06 o 
   3   3  10       12.56       14.72      1.94 o 
   4   3  10       65.16       56.61      2.04 o 
   5   3  10       44.49       47.93      2.06 o 
   6   3  10        5.77        6.98      1.98 o 
 -10   4  10        7.94        9.15      1.99 o 
  -9   4  10       83.48       94.43      2.21 o 
  -8   4  10       24.81       28.87      1.89 o 
  -7   4  10      107.43      125.44      2.13 o 
  -6   4  10     1098.43     1045.08      9.80 o 
  -5   4  10       28.43       29.74      1.77 o 
  -4   4  10      766.24      753.42      4.94 o 
  -3   4  10       25.79       18.87      1.78 o 
  -2   4  10       33.14       18.84      1.84 o 
  -1   4  10       98.93      114.32      2.20 o 
   0   4  10       87.58       72.23      1.96 o 
   1   4  10        0.91        1.72      1.75 o 
   2   4  10      724.07      711.76     16.63 o 
   3   4  10      269.26      276.50      2.64 o 
   4   4  10        0.07        0.33      1.80 o 
   5   4  10        5.54        6.95      1.89 o 
   6   4  10       59.36       57.95      2.19 o 
 -10   5  10      158.67      180.63      9.91 o 
  -9   5  10        3.42        4.10      1.99 o 
  -8   5  10       11.73       12.65      1.86 o 
  -7   5  10        7.92       12.95      1.89 o 
  -6   5  10      248.61      252.49      2.49 o 
  -5   5  10      458.76      455.08      2.95 o 
  -4   5  10      316.64      317.32      2.61 o 
  -3   5  10       46.76       43.99      1.97 o 
  -2   5  10      401.61      421.30     17.62 o 
  -1   5  10       20.00       18.96      1.77 o 
   0   5  10       51.57       54.37      1.95 o 
   1   5  10       45.07       36.12      1.90 o 
   2   5  10        2.78        4.79      1.83 o 
   3   5  10        8.67        8.86      1.91 o 
   4   5  10       40.00       40.67      1.94 o 
   5   5  10       29.66       30.09      2.04 o 
   6   5  10        4.98        8.20      2.00 o 
  -9   6  10      101.74      108.57      2.35 o 
  -8   6  10       38.41       53.77      2.14 o 
  -7   6  10       11.02       12.07      1.83 o 
  -6   6  10        3.18        4.76      1.92 o 
  -5   6  10     1030.14     1056.59      6.80 o 
  -4   6  10      132.42      140.55      2.71 o 
  -3   6  10       19.12       22.50      1.94 o 
  -2   6  10        4.94        6.23      1.84 o 
  -1   6  10        4.13       11.60      1.85 o 
   0   6  10       11.77       18.22      1.72 o 
   1   6  10      347.08      330.60      5.95 o 
   2   6  10       36.23       45.99      1.99 o 
   3   6  10      127.43      122.11      3.52 o 
   4   6  10       31.58       28.58      2.07 o 
   5   6  10        0.61        2.92      2.01 o 
  -8   7  10        0.33        0.20      1.93 o 
  -7   7  10       26.24       32.35      1.92 o 
  -6   7  10        5.77       10.44      2.05 o 
  -5   7  10        0.82        3.87      1.94 o 
  -4   7  10        0.08        1.29      1.87 o 
  -3   7  10       80.81       75.63      2.14 o 
  -2   7  10        5.31       11.79      1.88 o 
  -1   7  10       22.01       21.65      1.76 o 
   0   7  10       46.01       30.31      1.97 o 
   1   7  10       93.39       94.54      2.15 o 
   2   7  10      127.82      126.70      5.76 o 
   3   7  10      227.10      227.46      3.07 o 
   4   7  10        9.70       15.22      1.96 o 
   5   7  10      124.12      138.44      3.56 o 
  -8   8  10       25.49       24.76      2.18 o 
  -7   8  10        2.41        5.55      2.04 o 
  -6   8  10       25.23       24.27      2.08 o 
  -5   8  10       21.73       18.40      1.96 o 
  -4   8  10      409.69      427.39      3.16 o 
  -3   8  10       71.55       69.66      2.21 o 
  -2   8  10        3.59        3.80      1.99 o 
  -1   8  10        5.26        5.52      1.86 o 
   0   8  10      157.79      152.90      4.96 o 
   1   8  10       35.52       33.69      1.95 o 
   2   8  10       31.92       38.10      2.24 o 
   3   8  10       17.52       20.78      2.30 o 
   4   8  10        5.08        3.98      2.03 o 
  -7   9  10        0.12        0.31      2.03 o 
  -6   9  10       93.61       92.08      8.66 o 
  -5   9  10       50.35       45.88      8.10 o 
  -4   9  10       47.84       44.74      6.14 o 
  -3   9  10      149.21      139.85     24.32 o 
  -2   9  10       60.88       49.27      7.61 o 
  -1   9  10       50.45       50.45      7.51 o 
   0   9  10       51.34       57.30      6.63 o 
   1   9  10       74.87       75.66      8.54 o 
   2   9  10      267.00      257.86     12.13 o 
   3   9  10      168.23      173.49     17.22 o 
  -5  10  10        0.55        1.32      1.92 o 
  -4  10  10        0.30        2.06      2.07 o 
  -3  10  10       49.97       44.58      2.34 o 
  -2  10  10       59.38       63.99      4.15 o 
  -1  10  10        0.02        1.15      2.23 o 
   0  10  10        0.30        1.53      2.16 o 
   1  10  10       11.42        9.72      2.68 o 
   2  10  10       44.18       30.56     10.50 o 
  -3  11  10      139.46      142.19      2.49 o 
  -2  11  10      129.36      122.43      8.31 o 
  -1  11  10       43.32       47.30      2.20 o 
 -10   1  11        0.68        1.67      1.90 o 
  -9   1  11       58.91       65.14      1.91 o 
  -8   1  11      359.25      353.15      2.55 o 
  -7   1  11       31.84       37.88      1.92 o 
  -6   1  11      115.76      130.49      2.10 o 
  -5   1  11      525.37      530.00      2.89 o 
  -4   1  11       23.50       23.28      1.73 o 
  -3   1  11      204.93      199.23      2.24 o 
  -2   1  11      320.09      329.03      2.62 o 
  -1   1  11      111.59      115.96      2.04 o 
   0   1  11       43.99       45.60      1.88 o 
   1   1  11       29.80       36.04      1.92 o 
   2   1  11       18.80       22.02      1.66 o 
   3   1  11      387.06      350.83      2.68 o 
   4   1  11       18.48       22.57      1.87 o 
   5   1  11        0.07        3.27      2.04 o 
   6   1  11      130.60      108.50      6.77 o 
 -10   2  11       18.33       22.07      1.99 o 
  -9   2  11       13.34       11.90      1.75 o 
  -8   2  11       10.83       14.32      1.74 o 
  -7   2  11      315.29      304.01      7.21 o 
  -6   2  11      107.25      102.22      1.96 o 
  -5   2  11        7.93       10.68      1.75 o 
  -4   2  11      103.26      105.36      3.40 o 
  -3   2  11      126.62      148.26      3.31 o 
  -2   2  11      252.63      265.92      4.19 o 
  -1   2  11      520.66      517.94      3.27 o 
   0   2  11        0.70        3.08      1.66 o 
   1   2  11      237.70      246.57      2.63 o 
   2   2  11        6.50       11.18      1.77 o 
   3   2  11      351.93      327.70      2.78 o 
   4   2  11       16.07       16.06      1.99 o 
   5   2  11        1.16        1.43      2.01 o 
   6   2  11        2.10        2.38      2.07 o 
 -10   3  11       17.63       14.94      2.05 o 
  -9   3  11       53.35       55.90      2.08 o 
  -8   3  11       93.44       80.16      1.94 o 
  -7   3  11      253.41      261.01      6.04 o 
  -6   3  11       34.77       29.76      1.96 o 
  -5   3  11      157.88      149.72      2.18 o 
  -4   3  11       12.73       16.07      1.67 o 
  -3   3  11       47.68       51.50      1.88 o 
  -2   3  11       11.76       17.83      1.84 o 
  -1   3  11       50.41       58.56      1.94 o 
   0   3  11        0.74        2.69      1.75 o 
   1   3  11        8.74       13.21      1.82 o 
   2   3  11       52.35       53.16      2.02 o 
   3   3  11        2.16        2.66      1.90 o 
   4   3  11       50.14       54.47      2.17 o 
   5   3  11       64.12       74.24      2.02 o 
   6   3  11       26.41       17.82      1.81 o 
 -10   4  11       15.47       18.29      2.07 o 
  -9   4  11        0.52        0.70      1.90 o 
  -8   4  11       40.45       31.65      1.91 o 
  -7   4  11      126.75      110.74      2.12 o 
  -6   4  11      596.19      591.60      3.10 o 
  -5   4  11        0.79        2.18      1.76 o 
  -4   4  11      290.09      282.36      2.87 o 
  -3   4  11        7.29        7.00      1.78 o 
  -2   4  11      168.01      195.12      2.26 o 
  -1   4  11       10.69       10.80      1.77 o 
   0   4  11       40.49       51.62      1.98 o 
   1   4  11      152.71      161.22      2.33 o 
   2   4  11       17.22       14.58      1.88 o 
   3   4  11      193.85      210.76      2.49 o 
   4   4  11      101.84      102.04      2.29 o 
   5   4  11        0.76        0.58      1.95 o 
   6   4  11       28.21       27.77      2.09 o 
  -9   5  11       54.99       65.11      1.95 o 
  -8   5  11        8.90       12.07      1.82 o 
  -7   5  11       34.42       31.89      1.95 o 
  -6   5  11      400.42      398.21      2.79 o 
  -5   5  11       78.99       74.80      1.92 o 
  -4   5  11      268.17      275.57      3.38 o 
  -3   5  11       13.94       13.11      1.90 o 
  -2   5  11       76.84       76.88      2.04 o 
  -1   5  11       80.68      114.86      2.16 o 
   0   5  11        8.50        6.51      1.83 o 
   1   5  11       16.32       12.36      1.82 o 
   2   5  11      347.84      305.39     10.90 o 
   3   5  11       16.62       19.58      2.05 o 
   4   5  11        1.50        1.75      1.85 o 
   5   5  11      114.64      122.79      2.28 o 
  -9   6  11        1.51        4.31      2.12 o 
  -8   6  11       90.00       90.59      2.24 o 
  -7   6  11       78.68       75.50      2.08 o 
  -6   6  11        1.09        1.89      1.81 o 
  -5   6  11      116.85      119.91      2.18 o 
  -4   6  11      359.88      340.66      3.98 o 
  -3   6  11      572.61      615.81     17.50 o 
  -2   6  11       10.63       18.69      1.93 o 
  -1   6  11       28.09       23.68      1.66 o 
   0   6  11       10.48       13.89      1.94 o 
   1   6  11       33.09       40.38      2.07 o 
   2   6  11        4.15        5.06      1.91 o 
   3   6  11       65.17       59.40      2.16 o 
   4   6  11      132.52      124.53      6.89 o 
   5   6  11       39.16       36.05      2.11 o 
  -8   7  11        8.62        5.67      1.98 o 
  -7   7  11       59.51       60.47      2.17 o 
  -6   7  11       55.55       52.99      2.07 o 
  -5   7  11      965.11      954.74      4.95 o 
  -4   7  11      252.77      266.73      6.63 o 
  -3   7  11        4.32        4.40      1.86 o 
  -2   7  11       58.49       64.77      2.08 o 
  -1   7  11      188.33      173.87      2.69 o 
   0   7  11       92.79       83.55      2.05 o 
   1   7  11       99.03       89.28      6.33 o 
   2   7  11       39.87       40.81      1.84 o 
   3   7  11       21.80       21.61      2.47 o 
   4   7  11      291.68      289.99     14.84 o 
  -8   8  11       30.58       33.82      2.25 o 
  -7   8  11       24.89       29.66      2.16 o 
  -6   8  11       29.94       26.01      2.05 o 
  -5   8  11       55.05       45.71      1.99 o 
  -4   8  11        2.70        2.95      1.93 o 
  -3   8  11      149.55      153.75      2.43 o 
  -2   8  11       60.98       68.13      2.09 o 
  -1   8  11       13.04       12.51      1.97 o 
   0   8  11      147.39      121.82      2.16 o 
   1   8  11       14.18       14.06      1.94 o 
   2   8  11       16.47       14.95      2.03 o 
   3   8  11        4.29        6.48      2.10 o 
  -7   9  11       67.18       61.57      4.83 o 
  -6   9  11      212.38      208.43     17.76 o 
  -5   9  11      323.05      288.97     65.21 o 
  -4   9  11      454.00      387.98     94.32 o 
  -3   9  11       12.02        9.38      2.54 o 
  -2   9  11        5.99        4.47      2.08 o 
  -1   9  11       37.99       29.15      4.12 o 
   0   9  11       19.55       16.89      2.19 o 
   1   9  11       33.13       34.81      2.10 o 
   2   9  11       53.89       49.01      3.09 o 
  -5  10  11        5.22        2.36      2.33 o 
  -4  10  11        5.03        3.57      2.37 o 
  -3  10  11       16.91       15.37      2.41 o 
  -2  10  11       10.05        9.46      2.31 o 
  -1  10  11       13.70        9.54      2.49 o 
   0  10  11       52.98       42.32     12.14 o 
   1  10  11       74.25       63.92     18.49 o 
 -10   0  12       26.06       36.50      2.83 o 
  -9   0  12       82.19      112.06      3.00 o 
  -8   0  12      273.03      242.84      3.33 o 
  -7   0  12        3.95        6.81      2.52 o 
  -6   0  12      109.16       91.79      2.62 o 
  -5   0  12      395.44      421.70      3.71 o 
  -4   0  12       92.58       94.24      2.63 o 
  -3   0  12       85.23      102.58      2.83 o 
  -2   0  12        0.01        9.10      2.18 o 
  -1   0  12     2496.96     2404.74      7.72 o 
   0   0  12       59.89       57.46      2.52 o 
   1   0  12      192.41      209.12      3.50 o 
   2   0  12      676.12      625.94      4.50 o 
   3   0  12      641.86      651.18      4.63 o 
   4   0  12      518.66      527.16      4.63 o 
   5   0  12       34.36       38.45      2.71 o 
   6   0  12        5.36        5.12      3.09 o 
 -10   1  12        2.71        3.98      1.89 o 
  -9   1  12        0.88        1.33      1.75 o 
  -8   1  12       63.58       61.43      1.96 o 
  -7   1  12       17.28       23.78      1.72 o 
  -6   1  12        8.25       11.43      1.68 o 
  -5   1  12        1.13        0.08      1.65 o 
  -4   1  12       24.12       34.71      1.71 o 
  -3   1  12      133.09      130.04      2.02 o 
  -2   1  12        3.70        4.40      1.72 o 
  -1   1  12        0.96        3.63      1.76 o 
   0   1  12       21.74       24.49      1.77 o 
   1   1  12        9.81       14.63      1.87 o 
   2   1  12       16.23       18.41      1.60 o 
   3   1  12        5.44        7.72      1.91 o 
   4   1  12       46.21       44.96      2.13 o 
   5   1  12       44.52       47.37      2.20 o 
   6   1  12        0.02        0.41      2.22 o 
 -10   2  12        9.58       11.21      1.86 o 
  -9   2  12       10.85        5.90      1.74 o 
  -8   2  12       16.36       16.29      1.83 o 
  -7   2  12       16.10       12.26      1.82 o 
  -6   2  12       94.34      108.55      2.91 o 
  -5   2  12      214.36      209.92      3.10 o 
  -4   2  12       24.18       25.44      1.81 o 
  -3   2  12       48.94       52.81      1.80 o 
  -2   2  12        2.80        2.57      1.75 o 
  -1   2  12        3.90        4.90      1.77 o 
   0   2  12      121.31      102.73      2.12 o 
   1   2  12        7.54       15.73      2.48 o 
   2   2  12      431.98      391.35      2.79 o 
   3   2  12       14.08        9.63      1.94 o 
   4   2  12       33.19       35.04      1.95 o 
   5   2  12      233.25      217.99     19.40 o 
   6   2  12       12.85       11.57      1.91 o 
 -10   3  12      140.52      164.54      4.54 o 
  -9   3  12       10.43       11.91      1.88 o 
  -8   3  12        4.16        8.58      1.89 o 
  -7   3  12      365.20      368.25      2.58 o 
  -6   3  12      326.14      346.84      4.01 o 
  -5   3  12       63.15       55.49      1.84 o 
  -4   3  12       42.74       45.38      1.89 o 
  -3   3  12        3.65        6.81      1.68 o 
  -2   3  12        0.55        1.72      1.75 o 
  -1   3  12       71.18       77.22      2.01 o 
   0   3  12        1.31        2.08      1.82 o 
   1   3  12       71.57       82.91      2.10 o 
   2   3  12       67.28       66.06      3.38 o 
   3   3  12       27.08       20.58      1.95 o 
   4   3  12       64.56       56.20      2.09 o 
   5   3  12       31.37       28.01      2.03 o 
 -10   4  12        3.70        1.25      1.90 o 
  -9   4  12        5.87        1.16      2.00 o 
  -8   4  12       59.04       61.90      1.93 o 
  -7   4  12       37.31       34.07      1.89 o 
  -6   4  12       36.66       38.60      1.94 o 
  -5   4  12       73.18       71.47      2.42 o 
  -4   4  12      185.48      178.94      2.30 o 
  -3   4  12      747.88      743.72      3.85 o 
  -2   4  12      129.65      123.62      2.21 o 
  -1   4  12       93.85       94.20      2.09 o 
   0   4  12      234.88      226.03      2.43 o 
   1   4  12       85.30      112.64      3.45 o 
   2   4  12       60.82       64.94      2.00 o 
   3   4  12       11.54       13.26      1.95 o 
   4   4  12       22.11       21.32      2.08 o 
   5   4  12       12.99       12.91      1.98 o 
  -9   5  12       99.36      101.67      2.23 o 
  -8   5  12       73.67       75.11      2.82 o 
  -7   5  12       61.00       73.55      2.02 o 
  -6   5  12      261.64      268.95      2.46 o 
  -5   5  12        1.32        2.98      1.78 o 
  -4   5  12      181.95      176.70      2.43 o 
  -3   5  12        5.54        5.40      1.85 o 
  -2   5  12        0.16        2.15      1.75 o 
  -1   5  12       44.13       39.79      1.89 o 
   0   5  12        5.79        9.51      1.77 o 
   1   5  12       38.72       32.59      1.99 o 
   2   5  12        8.29        8.10      1.88 o 
   3   5  12       19.87       18.16      2.01 o 
   4   5  12      107.56       99.93      2.21 o 
   5   5  12        1.30        2.50      1.99 o 
  -9   6  12      157.49      170.62      2.60 o 
  -8   6  12       11.64        8.61      1.80 o 
  -7   6  12        0.07        1.54      1.90 o 
  -6   6  12       74.32       77.56      2.01 o 
  -5   6  12      619.74      621.28      3.98 o 
  -4   6  12      436.00      400.08      2.78 o 
  -3   6  12       12.74       15.09      1.91 o 
  -2   6  12      242.45      231.27      3.46 o 
  -1   6  12       30.86       35.37      2.96 o 
   0   6  12       67.63       51.02      2.03 o 
   1   6  12      160.19      129.87      2.26 o 
   2   6  12       57.13       64.44      2.04 o 
   3   6  12       18.92       24.26      2.05 o 
   4   6  12      106.60      122.62      6.71 o 
  -8   7  12       10.09        8.67      2.02 o 
  -7   7  12       84.44       83.10      2.15 o 
  -6   7  12        0.02        0.83      1.92 o 
  -5   7  12       56.19       59.55      2.09 o 
  -4   7  12       50.27       43.05      1.94 o 
  -3   7  12        6.49        7.25      1.79 o 
  -2   7  12       14.18       11.39      1.97 o 
  -1   7  12       29.18       22.75      1.91 o 
   0   7  12       46.71       59.94      1.96 o 
   1   7  12        2.75        1.33      1.87 o 
   2   7  12        0.32        3.53      1.99 o 
   3   7  12        0.42        1.35      2.04 o 
   4   7  12        1.04        4.15      2.01 o 
  -7   8  12       49.57       55.84      2.12 o 
  -6   8  12      179.47      185.38      2.57 o 
  -5   8  12      104.20       95.37      2.29 o 
  -4   8  12       57.94       69.35      2.17 o 
  -3   8  12       21.95       23.60      2.07 o 
  -2   8  12       77.59       83.86      2.22 o 
  -1   8  12       55.05       53.75      3.08 o 
   0   8  12        2.79        2.83      2.08 o 
   1   8  12        7.07        8.34      1.97 o 
   2   8  12        0.40        2.32      2.23 o 
   3   8  12       12.12       13.72      2.34 o 
  -6   9  12       29.29       31.08      6.10 o 
  -5   9  12        8.26        6.58      2.10 o 
  -4   9  12      173.72      161.49     27.58 o 
  -3   9  12      126.07      109.87     28.62 o 
  -2   9  12        8.32        5.84      1.90 o 
  -1   9  12       79.68       77.39      9.76 o 
   0   9  12       14.33       15.97      2.20 o 
   1   9  12       68.90       64.77      5.76 o 
   2   9  12       11.95       15.17      2.35 o 
  -4  10  12       11.40       10.75      3.06 o 
  -3  10  12       19.74       20.92      6.00 o 
  -2  10  12        2.40        3.60      2.14 o 
  -1  10  12        7.32        4.34      2.17 o 
   0  10  12       14.83       14.25      3.70 o 
 -10   1  13       18.69       15.38      1.98 o 
  -9   1  13      135.56      133.59      2.20 o 
  -8   1  13       99.89      102.32      2.07 o 
  -7   1  13        0.21        1.20      1.79 o 
  -6   1  13        1.98        2.53      1.72 o 
  -5   1  13       48.67       58.64      1.81 o 
  -4   1  13      138.39      127.32      1.95 o 
  -3   1  13       15.41       16.55      1.72 o 
  -2   1  13      314.36      310.39      2.59 o 
  -1   1  13       29.55       33.00      1.89 o 
   0   1  13       39.84       38.34      1.80 o 
   1   1  13        1.63        8.02      1.87 o 
   2   1  13       70.90       69.58      2.11 o 
   3   1  13       13.65       16.95      1.84 o 
   4   1  13        0.09        2.56      1.99 o 
   5   1  13        0.68        1.65      1.98 o 
 -10   2  13       54.26       53.37      2.07 o 
  -9   2  13      113.56      114.90      2.82 o 
  -8   2  13       10.01       10.85      1.84 o 
  -7   2  13      448.75      417.64      2.70 o 
  -6   2  13        0.01        2.88      1.75 o 
  -5   2  13        8.85        9.70      1.77 o 
  -4   2  13       16.36       20.26      1.79 o 
  -3   2  13      448.85      430.86      4.05 o 
  -2   2  13     1278.56     1253.13     12.39 o 
  -1   2  13        3.18       11.93      1.79 o 
   0   2  13     1081.92     1062.09      3.94 o 
   1   2  13        0.18        1.48      1.74 o 
   2   2  13      418.74      391.96      8.40 o 
   3   2  13      173.61      173.06      2.39 o 
   4   2  13      241.38      224.59      3.09 o 
   5   2  13       25.51       23.61      2.13 o 
 -10   3  13        7.11        6.96      1.98 o 
  -9   3  13        0.08        0.94      1.88 o 
  -8   3  13       49.25       54.81      1.97 o 
  -7   3  13      142.81      126.59      3.13 o 
  -6   3  13       79.09       86.93      2.55 o 
  -5   3  13        4.17        3.75      1.67 o 
  -4   3  13        1.76        3.04      1.81 o 
  -3   3  13        0.12        1.39      1.68 o 
  -2   3  13       10.10       13.20      1.81 o 
  -1   3  13       24.87       18.17      1.83 o 
   0   3  13      205.85      217.25      2.42 o 
   1   3  13        4.24        5.73      1.85 o 
   2   3  13        0.45        1.11      1.97 o 
   3   3  13        1.80        1.56      1.83 o 
   4   3  13        7.63        3.81      1.95 o 
   5   3  13       95.71       96.55      2.26 o 
 -10   4  13       29.24       31.30      2.18 o 
  -9   4  13       46.29       47.25      2.35 o 
  -8   4  13      162.51      157.71      2.32 o 
  -7   4  13       39.85       32.97      1.73 o 
  -6   4  13       31.65       37.48      1.82 o 
  -5   4  13        1.13        7.05      1.85 o 
  -4   4  13     1302.43     1255.52     16.53 o 
  -3   4  13      408.11      374.93      2.67 o 
  -2   4  13       52.34       51.98      2.00 o 
  -1   4  13        0.30        2.15      1.75 o 
   0   4  13       57.50       73.30      2.03 o 
   1   4  13      732.25      637.83      6.85 o 
   2   4  13        0.12        4.46      1.86 o 
   3   4  13      103.64      103.70      5.06 o 
   4   4  13       50.28       56.51      3.55 o 
   5   4  13        1.10        4.60      2.10 o 
  -9   5  13       51.63       48.31      2.14 o 
  -8   5  13        0.98        2.31      1.77 o 
  -7   5  13        1.49        1.42      1.85 o 
  -6   5  13        8.91        7.13      1.79 o 
  -5   5  13       11.47        9.96      1.73 o 
  -4   5  13        2.41        1.38      1.72 o 
  -3   5  13       74.56       68.51      2.02 o 
  -2   5  13       37.03       36.52      1.96 o 
  -1   5  13      101.67      107.03      2.16 o 
   0   5  13       66.76       60.09      1.94 o 
   1   5  13       28.33       29.26      1.95 o 
   2   5  13        1.57        1.79      1.90 o 
   3   5  13       18.80       17.17      2.03 o 
   4   5  13       21.52       24.30      2.32 o 
  -9   6  13       10.53        7.17      2.01 o 
  -8   6  13       16.94       23.06      2.09 o 
  -7   6  13       29.98       26.48      2.01 o 
  -6   6  13      121.02      123.39      2.27 o 
  -5   6  13      211.42      212.63      4.59 o 
  -4   6  13       64.26       61.65      2.92 o 
  -3   6  13        1.11        1.84      1.78 o 
  -2   6  13        8.06       13.48      1.82 o 
  -1   6  13       73.76       74.08      2.15 o 
   0   6  13      114.01       98.00      2.90 o 
   1   6  13        0.35        1.87      1.87 o 
   2   6  13      144.59      135.89      2.38 o 
   3   6  13       10.92       14.52      2.08 o 
   4   6  13       50.86       60.35      4.70 o 
  -8   7  13       34.37       33.11      2.79 o 
  -7   7  13       49.29       55.26      2.12 o 
  -6   7  13        5.69        7.13      1.90 o 
  -5   7  13      260.34      262.04      3.54 o 
  -4   7  13       40.40       46.17      1.92 o 
  -3   7  13       20.46       21.06      1.94 o 
  -2   7  13        3.34        5.84      1.82 o 
  -1   7  13        0.02        1.93      1.84 o 
   0   7  13       20.63       17.43      1.96 o 
   1   7  13       95.62       92.37      2.85 o 
   2   7  13      105.10      100.40      2.41 o 
   3   7  13      113.01      119.82      2.52 o 
  -7   8  13       20.29       15.28      2.02 o 
  -6   8  13      160.43      168.03      2.46 o 
  -5   8  13       33.02       37.72      2.12 o 
  -4   8  13       83.51      101.92      2.30 o 
  -3   8  13       46.83       40.12      2.09 o 
  -2   8  13       12.04       10.61      2.03 o 
  -1   8  13       33.98       39.92      2.08 o 
   0   8  13        8.50        3.89      2.03 o 
   1   8  13        7.91       11.79      1.95 o 
   2   8  13        1.21        2.16      2.15 o 
  -6   9  13       55.58       52.45      8.05 o 
  -5   9  13       81.04       72.67     11.99 o 
  -4   9  13       66.81       51.68     12.20 o 
  -3   9  13       42.91       32.21      6.78 o 
  -2   9  13        6.82        5.52      1.88 o 
  -1   9  13      121.33      107.80     12.09 o 
   0   9  13        6.20        7.26      2.13 o 
   1   9  13       31.47       25.46      2.18 o 
  -3  10  13       14.73       11.54      3.42 o 
  -2  10  13       27.46       32.47     11.16 o 
 -10   0  14       16.38       10.17      2.80 o 
  -9   0  14      102.51       96.98      3.03 o 
  -8   0  14      573.73      586.97      4.30 o 
  -7   0  14      190.71      181.06      2.99 o 
  -6   0  14      223.10      181.98      3.09 o 
  -5   0  14        0.19        4.66      2.48 o 
  -4   0  14        0.77        2.43      2.48 o 
  -3   0  14       25.92       37.42      2.66 o 
  -2   0  14     1797.86     1808.43      6.72 o 
  -1   0  14     1832.44     1895.09      6.82 o 
   0   0  14      308.38      302.19      3.56 o 
   1   0  14      394.66      371.33      3.90 o 
   2   0  14        2.35        5.21      2.60 o 
   3   0  14      951.80      921.93      5.18 o 
   4   0  14       17.34       19.16      3.00 o 
   5   0  14       25.26       24.88      3.11 o 
 -10   1  14      121.05      146.47      2.72 o 
  -9   1  14       41.91       45.32      1.91 o 
  -8   1  14       67.82       73.56      2.01 o 
  -7   1  14       43.21       36.61      1.80 o 
  -6   1  14      121.88       91.68      1.91 o 
  -5   1  14       44.13       32.55      1.73 o 
  -4   1  14        4.90        5.32      1.75 o 
  -3   1  14       43.68       39.83      1.78 o 
  -2   1  14      681.96      662.59      3.20 o 
  -1   1  14     1652.05     1674.61      4.61 o 
   0   1  14       24.26       26.58      1.78 o 
   1   1  14        0.13        0.83      1.82 o 
   2   1  14       93.08       88.95      2.20 o 
   3   1  14      302.78      278.21      2.79 o 
   4   1  14       18.51       18.79      1.92 o 
   5   1  14        0.81        1.50      1.98 o 
 -10   2  14       47.48       43.25      2.08 o 
  -9   2  14       54.49       58.59      3.38 o 
  -8   2  14      142.58      138.63      2.79 o 
  -7   2  14        7.58        8.40      1.81 o 
  -6   2  14        0.61        0.88      1.78 o 
  -5   2  14      132.69      130.08      2.09 o 
  -4   2  14       36.17       40.98      1.86 o 
  -3   2  14     1116.03     1097.74      4.94 o 
  -2   2  14      328.92      330.28      4.23 o 
  -1   2  14      122.08      114.42      1.98 o 
   0   2  14      159.58      153.28      2.25 o 
   1   2  14       10.50       14.46      1.90 o 
   2   2  14      468.33      420.75      2.95 o 
   3   2  14       77.34       92.55      4.33 o 
   4   2  14        0.00        2.68      2.11 o 
 -10   3  14       10.65       11.85      2.02 o 
  -9   3  14      203.42      204.15      2.42 o 
  -8   3  14      204.47      183.35      3.47 o 
  -7   3  14       15.47       22.93      1.85 o 
  -6   3  14       90.06       90.61      2.00 o 
  -5   3  14        7.03        9.13      1.78 o 
  -4   3  14       71.25       54.15      1.91 o 
  -3   3  14      305.15      309.79      4.34 o 
  -2   3  14       33.06       40.27      1.79 o 
  -1   3  14        2.77        6.20      1.80 o 
   0   3  14      833.80      841.20      5.11 o 
   1   3  14        0.95        4.95      1.86 o 
   2   3  14       27.78       30.50      2.10 o 
   3   3  14        2.71        6.29      2.00 o 
   4   3  14       46.63       40.11      5.11 o 
  -9   4  14       24.10       15.74      2.02 o 
  -8   4  14       39.67       31.97      1.97 o 
  -7   4  14        0.58        2.03      1.80 o 
  -6   4  14       99.19       85.69      2.02 o 
  -5   4  14       12.63       11.14      1.82 o 
  -4   4  14      472.66      502.62      8.52 o 
  -3   4  14       34.24       29.00      1.89 o 
  -2   4  14       39.28       38.68      1.89 o 
  -1   4  14       31.79       25.67      1.90 o 
   0   4  14       33.90       21.56      1.93 o 
   1   4  14       41.48       34.78      1.97 o 
   2   4  14       14.81       13.05      1.99 o 
   3   4  14        0.65        1.52      1.89 o 
   4   4  14       31.08       31.03      2.24 o 
  -9   5  14       19.35       20.19      2.11 o 
  -8   5  14        3.22        2.88      1.90 o 
  -7   5  14       38.00       37.95      1.95 o 
  -6   5  14      133.88      121.75      2.13 o 
  -5   5  14      178.07      170.07      2.28 o 
  -4   5  14       14.08       16.69      1.88 o 
  -3   5  14       41.96       34.31      1.96 o 
  -2   5  14        3.25        4.59      1.79 o 
  -1   5  14       16.59       22.19      1.91 o 
   0   5  14        0.86        1.52      1.88 o 
   1   5  14      225.68      217.62      2.48 o 
   2   5  14        8.89        7.41      2.06 o 
   3   5  14       44.39       38.78      2.11 o 
   4   5  14       19.82       19.93      2.10 o 
  -8   6  14       50.36       51.98      2.03 o 
  -7   6  14        2.87        1.91      1.78 o 
  -6   6  14       12.72       15.13      1.92 o 
  -5   6  14      101.05      103.77      2.12 o 
  -4   6  14       30.05       29.61      1.90 o 
  -3   6  14       14.93       23.41      1.90 o 
  -2   6  14       56.33       54.89      2.03 o 
  -1   6  14       45.68       47.67      1.97 o 
   0   6  14       30.24       27.75      1.98 o 
   1   6  14       37.21       34.97      2.12 o 
   2   6  14        3.20        3.40      2.04 o 
   3   6  14        6.66        7.06      2.14 o 
  -8   7  14        4.12        5.02      2.05 o 
  -7   7  14       22.05       21.41      2.00 o 
  -6   7  14        0.72        1.77      1.89 o 
  -5   7  14        0.45        1.15      2.03 o 
  -4   7  14        0.02        1.27      1.77 o 
  -3   7  14       16.31       18.54      1.88 o 
  -2   7  14       26.01       21.18      2.00 o 
  -1   7  14       10.84        8.15      1.91 o 
   0   7  14       15.77       15.59      2.05 o 
   1   7  14        0.01       -0.02      1.93 o 
   2   7  14       20.49       18.46      2.13 o 
  -7   8  14       18.10       20.47      2.17 o 
  -6   8  14       64.03       53.09      2.14 o 
  -5   8  14       20.76       18.35      2.06 o 
  -4   8  14        4.95        3.65      1.99 o 
  -3   8  14        0.25        0.44      1.95 o 
  -2   8  14       88.99       90.57      2.17 o 
  -1   8  14       26.14       23.95      2.06 o 
   0   8  14       35.39       30.75      2.05 o 
   1   8  14        0.17        0.69      2.11 o 
  -5   9  14       49.37       41.25      8.84 o 
  -4   9  14       20.32       20.90      5.29 o 
  -3   9  14        6.78        4.50      2.09 o 
  -2   9  14        0.54        1.38      2.11 o 
  -1   9  14        9.17       12.19      2.10 o 
   0   9  14       42.18       42.81      5.20 o 
 -10   1  15        2.85        5.35      1.96 o 
  -9   1  15      130.55      151.59      2.17 o 
  -8   1  15      138.57      123.71      3.39 o 
  -7   1  15      342.51      322.49      5.36 o 
  -6   1  15      219.60      206.22      2.21 o 
  -5   1  15      211.34      201.26      4.68 o 
  -4   1  15       48.57       51.84      1.66 o 
  -3   1  15       26.70       22.82      1.86 o 
  -2   1  15      322.87      325.16      3.32 o 
  -1   1  15     1894.51     1847.20      7.81 o 
   0   1  15      144.70      132.20      2.89 o 
   1   1  15       63.22       64.17      2.03 o 
   2   1  15       58.20       48.64      2.08 o 
   3   1  15       22.74       20.80      2.00 o 
   4   1  15       43.66       39.15      2.12 o 
 -10   2  15       25.06       30.34      2.12 o 
  -9   2  15       11.77       11.59      1.93 o 
  -8   2  15       53.03       49.02      1.98 o 
  -7   2  15       76.25       67.58      1.89 o 
  -6   2  15       80.84       80.93      1.82 o 
  -5   2  15        0.14        2.66      1.67 o 
  -4   2  15      167.55      152.30      2.17 o 
  -3   2  15      106.30      116.32      2.20 o 
  -2   2  15       76.15       75.49      1.92 o 
  -1   2  15       52.32       56.09      1.98 o 
   0   2  15       83.73       82.40      1.97 o 
   1   2  15       41.90       51.74      1.91 o 
   2   2  15        4.39        3.44      1.93 o 
   3   2  15        0.02        0.55      1.97 o 
   4   2  15       12.95        9.96      1.94 o 
  -9   3  15        5.13        6.25      1.80 o 
  -8   3  15       24.62       24.83      1.93 o 
  -7   3  15       15.42       14.09      1.86 o 
  -6   3  15        0.00        2.00      1.77 o 
  -5   3  15      283.09      247.22      4.74 o 
  -4   3  15      779.19      712.91     11.45 o 
  -3   3  15      217.39      239.15      2.34 o 
  -2   3  15       39.94       34.68      1.88 o 
  -1   3  15       63.34       60.28      2.10 o 
   0   3  15      360.12      358.06      2.69 o 
   1   3  15      108.11       95.97      2.10 o 
   2   3  15        4.08        6.18      1.97 o 
   3   3  15       29.84       28.14      2.40 o 
   4   3  15       12.95       10.43      2.17 o 
  -9   4  15       68.99       68.51      2.18 o 
  -8   4  15      101.77       91.36      2.13 o 
  -7   4  15       60.42       66.08      2.03 o 
  -6   4  15        1.70        4.66      1.71 o 
  -5   4  15      162.85      161.30      3.75 o 
  -4   4  15       63.16       58.92      1.87 o 
  -3   4  15       51.50       57.29      1.92 o 
  -2   4  15       74.59       70.75      1.99 o 
  -1   4  15       30.06       27.05      1.91 o 
   0   4  15       30.74       39.77      2.01 o 
   1   4  15      181.22      178.59      2.25 o 
   2   4  15       20.77       18.54      2.01 o 
   3   4  15        0.13        1.71      1.98 o 
  -9   5  15        9.56       13.26      2.09 o 
  -8   5  15       70.40       78.20      2.03 o 
  -7   5  15       13.24       16.19      1.91 o 
  -6   5  15        2.06        1.41      1.83 o 
  -5   5  15       19.25       14.16      1.86 o 
  -4   5  15      121.03      113.05      3.58 o 
  -3   5  15       13.63        8.95      1.81 o 
  -2   5  15        6.79        5.47      1.80 o 
  -1   5  15        5.08        6.41      1.71 o 
   0   5  15      289.10      253.89      2.58 o 
   1   5  15      262.84      253.19      2.57 o 
   2   5  15       15.02       18.60      2.05 o 
   3   5  15        1.24        1.66      2.19 o 
  -8   6  15        0.08        2.20      2.00 o 
  -7   6  15        3.25        4.79      1.98 o 
  -6   6  15        7.83       11.04      1.80 o 
  -5   6  15      139.01      128.08      2.20 o 
  -4   6  15       48.69       45.50      2.00 o 
  -3   6  15       23.68       22.42      1.91 o 
  -2   6  15       79.53       87.51      2.10 o 
  -1   6  15        8.93        8.60      1.92 o 
   0   6  15        3.57        4.80      1.90 o 
   1   6  15       25.80       29.25      2.06 o 
   2   6  15       15.47       18.78      2.08 o 
  -7   7  15       23.67       27.31      2.01 o 
  -6   7  15        1.94        7.00      1.93 o 
  -5   7  15        0.35        0.83      1.87 o 
  -4   7  15        6.98        9.19      2.00 o 
  -3   7  15        2.86        2.99      1.76 o 
  -2   7  15       50.32       48.62      2.05 o 
  -1   7  15        9.83        9.31      1.99 o 
   0   7  15       19.09       17.28      2.11 o 
   1   7  15        6.99        7.43      2.01 o 
  -6   8  15       12.26        8.92      2.06 o 
  -5   8  15       39.26       35.40      2.09 o 
  -4   8  15       78.10       73.58      5.84 o 
  -3   8  15       10.55       13.36      2.08 o 
  -2   8  15       41.60       48.38      2.41 o 
  -1   8  15        0.88        0.76      2.08 o 
   0   8  15       40.50       29.87      3.62 o 
  -3   9  15        1.49        2.50      1.99 o 
  -2   9  15        0.10        1.16      2.15 o 
 -10   0  16        0.38        5.43      2.82 o 
  -9   0  16        0.00        1.58      2.69 o 
  -8   0  16        7.03        6.59      2.65 o 
  -7   0  16        4.77        7.55      2.37 o 
  -6   0  16       76.99       88.13      2.79 o 
  -5   0  16       55.59       43.71      2.65 o 
  -4   0  16        8.45       10.51      2.54 o 
  -3   0  16       64.64       61.20      2.74 o 
  -2   0  16       73.26       71.74      2.88 o 
  -1   0  16      135.97      128.47      3.06 o 
   0   0  16        0.04        0.22      2.63 o 
   1   0  16       23.65       23.60      2.66 o 
   2   0  16       49.75       49.32      2.86 o 
   3   0  16        0.25       -0.50      2.65 o 
  -9   1  16       18.39       19.55      1.98 o 
  -8   1  16       28.27       25.61      1.76 o 
  -7   1  16      689.38      635.96      2.99 o 
  -6   1  16      241.56      202.50      3.37 o 
  -5   1  16       38.12       40.01      1.76 o 
  -4   1  16      375.67      371.10      2.53 o 
  -3   1  16      507.43      508.65      6.07 o 
  -2   1  16      956.56     1002.94      3.81 o 
  -1   1  16      197.08      199.75      2.29 o 
   0   1  16      170.34      164.82      2.15 o 
   1   1  16        1.31        2.55      1.85 o 
   2   1  16       14.09        9.33      1.92 o 
   3   1  16       12.94        9.45      2.14 o 
  -9   2  16       21.28       16.91      1.96 o 
  -8   2  16        7.82       13.59      1.89 o 
  -7   2  16        0.27        1.28      1.83 o 
  -6   2  16       17.72       21.40      1.85 o 
  -5   2  16      112.68      103.45      2.18 o 
  -4   2  16       55.62       59.19      1.96 o 
  -3   2  16       42.18       34.75      1.92 o 
  -2   2  16       16.47       19.61      1.88 o 
  -1   2  16      136.06      152.78      4.42 o 
   0   2  16       12.94       16.36      1.87 o 
   1   2  16       11.82       14.02      1.83 o 
   2   2  16       58.06       47.25      2.07 o 
   3   2  16       46.10       45.84      2.23 o 
  -9   3  16      188.65      209.53      3.93 o 
  -8   3  16      125.70      149.97      2.35 o 
  -7   3  16        5.61        7.49      1.85 o 
  -6   3  16       24.98       28.37      1.87 o 
  -5   3  16      181.11      162.43      2.09 o 
  -4   3  16       23.81       26.33      1.75 o 
  -3   3  16      647.21      650.12      3.15 o 
  -2   3  16        0.00        3.28      1.82 o 
  -1   3  16      145.71      148.82      2.24 o 
   0   3  16      687.57      658.20      4.57 o 
   1   3  16        8.32        3.29      1.91 o 
   2   3  16        0.01        1.74      1.94 o 
   3   3  16        9.58        9.30      2.10 o 
  -9   4  16        1.31        3.16      1.92 o 
  -8   4  16        9.90        7.47      1.91 o 
  -7   4  16        9.21       10.86      1.95 o 
  -6   4  16        0.14        1.57      1.70 o 
  -5   4  16       32.17       33.87      1.93 o 
  -4   4  16       56.82       59.45      1.97 o 
  -3   4  16        5.77        7.35      1.83 o 
  -2   4  16        0.06        0.99      1.82 o 
  -1   4  16       20.23       19.77      1.82 o 
   0   4  16        7.29        4.69      1.90 o 
   1   4  16        7.08        6.46      1.97 o 
   2   4  16        1.35        2.64      2.07 o 
   3   4  16        3.96        5.20      1.89 o 
  -8   5  16        3.08        5.30      1.90 o 
  -7   5  16        4.73        7.20      1.90 o 
  -6   5  16       12.94       16.52      1.77 o 
  -5   5  16       25.41       23.90      1.81 o 
  -4   5  16        0.09        2.58      1.70 o 
  -3   5  16      135.46      141.44      2.21 o 
  -2   5  16        0.02        0.77      1.83 o 
  -1   5  16       34.96       34.46      1.93 o 
   0   5  16       13.57       10.99      1.98 o 
   1   5  16      245.45      221.54      3.91 o 
   2   5  16       20.40       20.65      2.08 o 
  -8   6  16       44.35       41.56      2.23 o 
  -7   6  16        3.69        6.00      1.96 o 
  -6   6  16       23.68       32.71      1.99 o 
  -5   6  16        1.20        3.35      1.90 o 
  -4   6  16      137.56      133.94      2.44 o 
  -3   6  16       16.00       14.92      1.92 o 
  -2   6  16       56.23       51.83      2.01 o 
  -1   6  16       29.28       28.93      1.85 o 
   0   6  16       22.30       22.45      2.03 o 
   1   6  16      108.52      102.10      2.40 o 
  -7   7  16      109.09      127.56      2.58 o 
  -6   7  16       43.16       54.24      2.14 o 
  -5   7  16        3.72        4.85      1.96 o 
  -4   7  16       26.39       22.00      2.51 o 
  -3   7  16       18.49       22.47      1.83 o 
  -2   7  16        3.42        3.39      1.98 o 
  -1   7  16       75.58       83.14      3.74 o 
   0   7  16       15.81       11.97      2.04 o 
  -5   8  16       10.39        8.43      2.15 o 
  -4   8  16       54.21       44.17      2.24 o 
  -3   8  16        5.38        6.07      2.09 o 
  -2   8  16        2.82        1.76      2.15 o 
  -1   8  16      100.28       98.06      3.53 o 
  -9   1  17       47.51       54.87      1.98 o 
  -8   1  17       73.59       72.64      2.05 o 
  -7   1  17       13.36        9.40      1.86 o 
  -6   1  17      116.37       96.78      1.97 o 
  -5   1  17      159.72      165.83      2.12 o 
  -4   1  17      153.63      145.07      3.15 o 
  -3   1  17       40.12       35.14      1.98 o 
  -2   1  17       25.80       27.31      1.72 o 
  -1   1  17      131.25      125.24      2.24 o 
   0   1  17       18.51       18.19      1.89 o 
   1   1  17      129.69      124.33      2.29 o 
   2   1  17        3.88        3.03      1.79 o 
   3   1  17        0.95        2.48      1.96 o 
  -9   2  17        5.58        7.16      1.80 o 
  -8   2  17        6.64       11.83      1.89 o 
  -7   2  17        1.69        2.49      1.87 o 
  -6   2  17      133.66      120.57      2.34 o 
  -5   2  17       12.08       10.75      1.81 o 
  -4   2  17       94.46       83.36      2.03 o 
  -3   2  17       42.12       41.64      1.94 o 
  -2   2  17      122.86      124.80      2.12 o 
  -1   2  17       51.54       47.46      1.99 o 
   0   2  17       34.75       34.17      1.95 o 
   1   2  17        1.68        4.12      1.92 o 
   2   2  17        6.42        5.14      1.74 o 
  -9   3  17        0.43        0.72      1.99 o 
  -8   3  17        2.14        3.90      1.95 o 
  -7   3  17       41.02       42.81      1.99 o 
  -6   3  17       80.34       75.75      1.86 o 
  -5   3  17        1.53        1.53      1.71 o 
  -4   3  17       87.53       84.70      2.05 o 
  -3   3  17       69.60       57.93      1.96 o 
  -2   3  17       99.21       94.82      2.31 o 
  -1   3  17      134.24      150.31      2.15 o 
   0   3  17       84.03       85.29      2.13 o 
   1   3  17      126.21      115.30      2.22 o 
   2   3  17        1.82        1.78      1.87 o 
  -8   4  17        5.34        4.68      1.77 o 
  -7   4  17       13.23       18.25      1.95 o 
  -6   4  17        0.25        1.73      1.75 o 
  -5   4  17       48.39       39.86      1.94 o 
  -4   4  17      178.46      160.23      3.91 o 
  -3   4  17      233.71      221.23      2.41 o 
  -2   4  17        2.71        2.27      1.86 o 
  -1   4  17       10.70       13.42      1.94 o 
   0   4  17      234.68      233.09      2.53 o 
   1   4  17        8.82       12.36      1.99 o 
   2   4  17        1.54        2.55      1.99 o 
  -8   5  17        3.65        9.52      1.95 o 
  -7   5  17       17.25       18.04      2.00 o 
  -6   5  17        2.52        5.36      1.90 o 
  -5   5  17       28.71       30.57      1.99 o 
  -4   5  17       94.52      104.54      2.16 o 
  -3   5  17       60.06       62.37      2.05 o 
  -2   5  17        0.40        1.11      1.87 o 
  -1   5  17       12.89       15.35      1.94 o 
   0   5  17      191.40      175.59      2.43 o 
   1   5  17       43.44       43.71      2.18 o 
  -7   6  17        0.02       -0.04      2.06 o 
  -6   6  17       22.69       18.73      2.02 o 
  -5   6  17        0.32        1.86      1.80 o 
  -4   6  17        0.81        3.76      1.98 o 
  -3   6  17       53.32       53.20      2.03 o 
  -2   6  17        0.02        1.72      1.75 o 
  -1   6  17        8.79        6.00      1.97 o 
   0   6  17        0.16        1.59      2.16 o 
  -6   7  17        6.65        9.76      2.03 o 
  -5   7  17       32.28       33.37      1.95 o 
  -4   7  17        9.17        7.61      1.99 o 
  -3   7  17       17.97       22.55      2.05 o 
  -2   7  17       17.88       22.67      2.13 o 
  -1   7  17       12.84       11.99      2.20 o 
  -9   0  18       69.18       75.90      3.02 o 
  -8   0  18       15.20       20.72      2.48 o 
  -7   0  18      117.63       78.61      2.88 o 
  -6   0  18        4.41        4.15      2.58 o 
  -5   0  18      182.39      150.32      3.05 o 
  -4   0  18       97.85       87.07      2.60 o 
  -3   0  18       16.07       15.83      2.62 o 
  -2   0  18       72.02       76.97      2.83 o 
  -1   0  18       38.73       44.88      2.79 o 
   0   0  18       46.95       48.84      2.85 o 
   1   0  18       41.14       48.39      2.91 o 
   2   0  18        6.04        4.21      2.88 o 
  -9   1  18        1.27        0.96      1.96 o 
  -8   1  18        8.83        2.73      1.89 o 
  -7   1  18       17.09       11.40      1.88 o 
  -6   1  18        0.02        1.11      1.85 o 
  -5   1  18        3.39        4.33      1.71 o 
  -4   1  18       12.67       13.52      1.84 o 
  -3   1  18        7.87       11.62      1.76 o 
  -2   1  18      200.91      204.82      2.58 o 
  -1   1  18      170.81      170.42      2.28 o 
   0   1  18        2.29        4.52      1.92 o 
   1   1  18        0.85        3.15      1.97 o 
   2   1  18       31.17       27.03      2.05 o 
  -9   2  18        8.40        7.34      2.03 o 
  -8   2  18       63.92       51.05      1.87 o 
  -7   2  18        1.64        4.34      1.66 o 
  -6   2  18        0.62        3.73      1.76 o 
  -5   2  18       37.89       35.23      1.80 o 
  -4   2  18       64.12       62.80      1.92 o 
  -3   2  18       51.40       43.53      1.96 o 
  -2   2  18       57.15       60.98      3.11 o 
  -1   2  18      156.40      170.71      2.35 o 
   0   2  18       13.39       12.04      1.73 o 
   1   2  18        0.02        0.96      2.02 o 
   2   2  18        1.30        2.15      2.15 o 
  -8   3  18        4.98        4.80      1.94 o 
  -7   3  18       27.54       19.76      1.85 o 
  -6   3  18       23.53       21.79      1.93 o 
  -5   3  18      124.96      124.01      2.17 o 
  -4   3  18       68.39       74.87      1.95 o 
  -3   3  18      216.79      230.90      2.40 o 
  -2   3  18       17.06       23.28      1.91 o 
  -1   3  18       23.53       14.02      1.80 o 
   0   3  18       10.63        9.89      1.93 o 
   1   3  18       23.10       20.22      2.08 o 
  -8   4  18        0.61        2.17      1.89 o 
  -7   4  18       70.36       54.05      2.62 o 
  -6   4  18       37.05       29.28      1.99 o 
  -5   4  18       39.44       41.33      2.04 o 
  -4   4  18       17.36       17.63      1.85 o 
  -3   4  18       23.45       27.36      1.85 o 
  -2   4  18       18.17       22.77      1.97 o 
  -1   4  18       92.46       81.47      2.17 o 
   0   4  18       22.85       22.58      2.06 o 
   1   4  18      123.65      124.50      2.39 o 
  -7   5  18       14.04       15.98      1.88 o 
  -6   5  18       64.86       76.42      2.19 o 
  -5   5  18       32.08       35.49      2.01 o 
  -4   5  18       65.89       82.75      2.00 o 
  -3   5  18       22.78       30.33      1.97 o 
  -2   5  18       15.10        9.91      1.85 o 
  -1   5  18       53.41       51.96      2.15 o 
   0   5  18       49.72       53.35      2.18 o 
  -6   6  18        6.93        9.93      2.00 o 
  -5   6  18        0.41        0.72      1.83 o 
  -4   6  18      142.08      120.61      2.16 o 
  -3   6  18        0.89        1.83      1.94 o 
  -2   6  18        8.03        4.83      2.02 o 
  -1   6  18        5.13        6.86      2.05 o 
  -4   7  18       76.65       91.74      2.83 o 
  -3   7  18       90.65       96.88      2.26 o 
  -8   1  19        8.59       10.16      1.85 o 
  -7   1  19        2.67        3.35      1.88 o 
  -6   1  19       25.08       26.13      1.78 o 
  -5   1  19        5.80       10.32      1.65 o 
  -4   1  19       70.82       71.51      1.94 o 
  -3   1  19        8.61       13.10      1.92 o 
  -2   1  19       70.02       72.78      2.41 o 
  -1   1  19       93.26       82.21      2.03 o 
   0   1  19       52.82       56.46      2.22 o 
   1   1  19       33.48       36.07      2.15 o 
  -8   2  19       14.65       14.76      1.98 o 
  -7   2  19       31.58       41.28      1.91 o 
  -6   2  19        4.02        2.70      1.84 o 
  -5   2  19       25.20       24.05      1.71 o 
  -4   2  19       10.31       10.13      1.88 o 
  -3   2  19       33.33       31.15      1.95 o 
  -2   2  19        0.23        0.37      1.89 o 
  -1   2  19        7.82        7.91      1.93 o 
   0   2  19       22.94       23.55      2.06 o 
   1   2  19        1.05        0.95      2.13 o 
  -8   3  19       26.10       28.12      1.84 o 
  -7   3  19       15.49       18.26      1.90 o 
  -6   3  19       26.90       25.89      1.90 o 
  -5   3  19       39.83       45.72      1.90 o 
  -4   3  19        0.01        1.56      1.88 o 
  -3   3  19      116.40      137.78      2.67 o 
  -2   3  19        5.32        8.66      1.93 o 
  -1   3  19       73.80       92.98      2.19 o 
   0   3  19        0.06        1.28      2.02 o 
  -7   4  19       45.78       39.21      2.10 o 
  -6   4  19        6.97        7.02      1.94 o 
  -5   4  19       13.27       10.36      1.93 o 
  -4   4  19       12.88       11.65      1.93 o 
  -3   4  19       38.71       34.78      1.90 o 
  -2   4  19        0.06        2.30      1.95 o 
  -1   4  19       36.19       46.04      2.11 o 
   0   4  19       58.18       52.13      2.16 o 
  -6   5  19       15.60       21.16      2.09 o 
  -5   5  19        0.01        0.68      1.94 o 
  -4   5  19       81.91       82.17      2.18 o 
  -3   5  19       89.61      113.07      3.25 o 
  -2   5  19      120.62      144.35      2.35 o 
  -1   5  19        3.80        5.63      1.91 o 
  -4   6  19       64.56       71.28      2.22 o 
  -3   6  19       21.91       17.69      2.11 o 
  -7   0  20        6.98        4.89      2.74 o 
  -6   0  20      267.47      263.77      3.51 o 
  -5   0  20       21.50       39.12      2.80 o 
  -4   0  20      158.07      165.43      3.20 o 
  -3   0  20       12.05       15.92      2.74 o 
  -2   0  20       76.56       78.55      2.99 o 
  -1   0  20       57.14       38.04      2.89 o 
   0   0  20       87.65       95.54      3.22 o 
  -7   1  20        2.26        3.24      1.63 o 
  -6   1  20       32.06       34.40      2.18 o 
  -5   1  20        9.53        8.72      1.91 o 
  -4   1  20        5.09        8.73      1.78 o 
  -3   1  20       18.00       18.91      1.85 o 
  -2   1  20       21.22       20.34      2.26 o 
  -1   1  20       46.36       52.42      2.14 o 
   0   1  20       34.41       32.47      2.11 o 
  -7   2  20       23.93       27.96      1.89 o 
  -6   2  20        5.31        6.39      1.94 o 
  -5   2  20      256.74      232.89      3.69 o 
  -4   2  20        7.02        7.03      1.90 o 
  -3   2  20        9.45       18.95      1.99 o 
  -2   2  20        2.72        5.71      1.95 o 
  -1   2  20       17.00       17.30      1.95 o 
  -7   3  20       57.75       58.89      2.11 o 
  -6   3  20        0.91        1.33      1.94 o 
  -5   3  20       13.69       13.92      1.81 o 
  -4   3  20       12.45       10.65      1.97 o 
  -3   3  20       30.53       28.27      2.01 o 
  -2   3  20      114.06      116.10      2.22 o 
  -1   3  20       34.55       50.59      2.19 o 
  -6   4  20       14.11       10.60      1.80 o 
  -5   4  20        7.47        8.37      1.97 o 
  -4   4  20       25.59       28.68      2.04 o 
  -3   4  20       13.57       15.41      2.04 o 
  -2   4  20       31.46       36.84      2.11 o 
  -4   5  20       28.61       31.22      2.18 o 
  -6   1  21       19.95       23.17      1.88 o 
  -5   1  21        1.26        0.89      1.94 o 
  -4   1  21        3.85        3.38      1.75 o 
  -3   1  21       10.61        6.95      1.90 o 
  -2   1  21        0.19        1.80      1.85 o 
  -6   2  21        1.01       -0.48      1.81 o 
  -5   2  21        0.08        1.13      1.75 o 
  -4   2  21        9.27       14.79      2.00 o 
  -3   2  21       74.53       74.77      2.05 o 
  -2   2  21       44.58       53.17      2.71 o 
  -5   3  21       15.55       19.37      1.91 o 
  -4   3  21        5.05        6.41      2.00 o 
  -3   3  21        0.01        2.98      1.90 o 
                                                 
